# Supplementary material for: Diet-microbiome interactions influence lung function in chronic obstructive pulmonary disease
Source: Front Microbiomes. 2024 Oct 22;3:1426150. doi: 10.3389/frmbi.2024.1426150 (PMC12094515; doi:10.3389/frmbi.2024.1426150)
Supplement: Supplementary file 2 [file Table1.xlsx]

## Sheet: Sheet1
CURE COPD - PICRUSt2 Differentially Abundant Protein Families (GOLD Stage 2 v 1)
	description	baseMean	log2FoldChange	lfcSE	stat	pvalue	padj	status
PF00124	Photosynthetic reaction centre protein	100.17	18.808	4.59686	4.09148	4.28625e-05	0.00231252	Up
PF00400	WD domain, G-beta repeat	50.085	17.8608	4.48792	3.97976	6.89839e-05	0.00327625	Up
PF00556	Antenna complex alpha/beta subunit	100.17	18.808	4.59686	4.09148	4.28625e-05	0.00231252	Up
PF01400	Astacin (Peptidase family M12A)	43.2219	19.8221	2.77456	7.14424	9.04963e-13	8.71867e-10	Up
PF01483	Proprotein convertase P-domain	12.7341	20.6263	5.62015	3.67007	0.000242482	0.0102206	Up
PF01610	Transposase	80740.1	1.37413	0.421651	3.25892	0.00111837	0.0416701	Up
PF01724	Domain of unknown function DUF29	50.085	17.8608	4.48792	3.97976	6.89839e-05	0.00327625	Up
PF01753	MYND finger	125.618	-3.33705	0.734568	-4.54287	5.54936e-06	0.000346527	Down
PF01824	MatK/TrnK amino terminal region	25.2481	20.3745	3.83243	5.31634	1.05876e-07	2.67701e-05	Up
PF02412	Thrombospondin type 3 repeat	53.2739	21.5118	4.6471	4.62908	3.67287e-06	0.000242842	Up
PF02543	Carbamoyltransferase N-terminus	147.007	-2.93286	0.747948	-3.9212	8.81081e-05	0.00415525	Down
PF02662	Methyl-viologen-reducing hydrogenase, delta subunit	1962.88	-1.78543	0.512246	-3.48549	0.000491238	0.0197197	Down
PF02914	Bacteriophage Mu transposase	134.588	-3.17495	0.663793	-4.78304	1.72666e-06	0.000123879	Down
PF02916	DNA polymerase processivity factor	54.5971	5.23918	1.50499	3.4812	0.000499179	0.0198732	Up
PF03206	Nitrogen fixation protein NifW	50.1696	17.9039	3.75856	4.7635	1.90264e-06	0.00012961	Up
PF03269	Caenorhabditis protein of unknown function, DUF268	238.617	23.0722	2.97348	7.75932	8.53837e-15	1.43957e-11	Up
PF03270	Protein of unknown function, DUF269	50.085	17.8608	4.48792	3.97976	6.89839e-05	0.00327625	Up
PF03405	Fatty acid desaturase	51.5143	18.3242	3.75356	4.88181	1.05118e-06	7.96536e-05	Up
PF03967	Photosynthetic reaction centre, H-chain N-terminal region	50.085	17.8608	4.48792	3.97976	6.89839e-05	0.00327625	Up
PF04007	Protein of unknown function (DUF354)	13.2958	19.9219	5.62014	3.54473	0.000393013	0.0160635	Up
PF04240	Carotenoid biosynthesis protein	18.2164	19.8239	4.5743	4.33375	1.46591e-05	0.000830765	Up
PF04319	NifZ domain	50.1696	17.9039	3.75856	4.7635	1.90264e-06	0.00012961	Up
PF04414	D-aminoacyl-tRNA deacylase	147.008	8.26178	1.67357	4.93663	7.94838e-07	6.30634e-05	Up
PF04481	Protein of unknown function (DUF561)	53.049	19.9022	3.96969	5.01355	5.34344e-07	4.44891e-05	Up
PF04634	Protein of unknown function, DUF600	147.796	22.3316	2.16216	10.3283	5.24586e-25	3.53781e-21	Up
PF04800	ETC complex I subunit conserved region	129.02	20.488	3.99775	5.12489	2.9771e-07	2.67701e-05	Up
PF04891	NifQ	50.1696	17.9039	3.75856	4.7635	1.90264e-06	0.00012961	Up
PF05049	Interferon-inducible GTPase (IIGP)	462.268	27.0652	4.0425	6.69516	2.15431e-11	1.21072e-08	Up
PF05071	NADH ubiquinone oxidoreductase subunit NDUFA12	129.02	20.488	3.99775	5.12489	2.9771e-07	2.67701e-05	Up
PF05292	Malonyl-CoA decarboxylase (MCD)	162.113	21.2603	3.51102	6.05529	1.40167e-09	5.56049e-07	Up
PF05869	DNA N-6-adenine-methyltransferase (Dam)	7965.92	1.95093	0.544088	3.5857	0.000336182	0.0139951	Up
PF05940	NnrS protein	232.865	6.23528	1.74804	3.56702	0.00036107	0.0148479	Up
PF06027	Solute carrier family 35	125.618	-3.33705	0.734568	-4.54287	5.54936e-06	0.000346527	Down
PF06108	Protein of unknown function (DUF952)	129.02	20.488	3.99775	5.12489	2.9771e-07	2.67701e-05	Up
PF06233	Usg-like family	106.702	17.6517	4.38242	4.02785	5.62882e-05	0.00298904	Up
PF06240	Carbon monoxide dehydrogenase subunit G (CoxG)	106.702	17.6517	4.38242	4.02785	5.62882e-05	0.00298904	Up
PF06242	Protein of unknown function (DUF1013)	129.02	20.488	3.99775	5.12489	2.9771e-07	2.67701e-05	Up
PF06299	Protein of unknown function (DUF1045)	129.02	20.488	3.99775	5.12489	2.9771e-07	2.67701e-05	Up
PF06455	NADH dehydrogenase subunit 5 C-terminus	50.085	17.8608	4.48792	3.97976	6.89839e-05	0.00327625	Up
PF06491	Disulphide isomerase	19.1855	20.0192	3.98697	5.02116	5.136e-07	4.44891e-05	Up
PF06516	Purine nucleoside permease (NUP)	12.5947	19.5667	3.95655	4.94539	7.59907e-07	6.10097e-05	Up
PF06620	Protein of unknown function (DUF1150)	129.02	20.488	3.99775	5.12489	2.9771e-07	2.67701e-05	Up
PF06691	Protein of unknown function (DUF1189)	573.875	-2.87692	0.820833	-3.50489	0.000456804	0.0184472	Down
PF06698	Protein of unknown function (DUF1192)	129.02	20.488	3.99775	5.12489	2.9771e-07	2.67701e-05	Up
PF06776	Invasion associated locus B (IalB) protein	129.182	20.543	3.642	5.64059	1.69471e-08	5.51442e-06	Up
PF06778	Chlorite dismutase	153.738	22.776	2.77358	8.21176	2.17966e-16	7.34982e-13	Up
PF06793	Uncharacterised protein family (UPF0262)	129.02	20.488	3.99775	5.12489	2.9771e-07	2.67701e-05	Up
PF06988	NifT/FixU protein	50.1696	17.9039	3.75856	4.7635	1.90264e-06	0.00012961	Up
PF07055	Enoyl reductase FAD binding domain	1026.36	-1.99088	0.513192	-3.87941	0.00010471	0.00483676	Down
PF07083	Protein of unknown function (DUF1351)	208.614	-2.59796	0.770407	-3.3722	0.000745708	0.0287375	Down
PF07109	Magnesium-protoporphyrin IX methyltransferase C-terminus	50.085	17.8608	4.48792	3.97976	6.89839e-05	0.00327625	Up
PF07284	2-vinyl bacteriochlorophyllide hydratase (BCHF)	50.085	17.8608	4.48792	3.97976	6.89839e-05	0.00327625	Up
PF07298	NnrU protein	129.02	20.488	3.99775	5.12489	2.9771e-07	2.67701e-05	Up
PF07309	Flagellar protein FlaF	179.105	20.7131	4.02023	5.1522	2.57442e-07	2.67701e-05	Up
PF07310	PAS domain	129.02	20.488	3.99775	5.12489	2.9771e-07	2.67701e-05	Up
PF07323	Protein of unknown function (DUF1465)	78.9349	20.6328	5.62003	3.67129	0.000241327	0.0102206	Up
PF07345	Domain of unknown function (DUF1476)	129.02	20.488	3.99775	5.12489	2.9771e-07	2.67701e-05	Up
PF07357	Dinitrogenase reductase ADP-ribosyltransferase (DRAT)	50.085	17.8608	4.48792	3.97976	6.89839e-05	0.00327625	Up
PF07370	Protein of unknown function (DUF1489)	129.02	20.488	3.99775	5.12489	2.9771e-07	2.67701e-05	Up
PF07371	Protein of unknown function (DUF1490)	26.2601	20.4186	3.11001	6.56544	5.18802e-11	2.69138e-08	Up
PF07372	Protein of unknown function (DUF1491)	129.02	20.488	3.99775	5.12489	2.9771e-07	2.67701e-05	Up
PF07378	Flagellar protein FlbT	129.02	20.488	3.99775	5.12489	2.9771e-07	2.67701e-05	Up
PF07542	ATP12 chaperone protein	129.02	20.488	3.99775	5.12489	2.9771e-07	2.67701e-05	Up
PF07689	KaiB domain	50.085	17.8608	4.48792	3.97976	6.89839e-05	0.00327625	Up
PF07750	GcrA cell cycle regulator	129.02	20.488	3.99775	5.12489	2.9771e-07	2.67701e-05	Up
PF07755	Protein of unknown function (DUF1611)	50.085	17.8608	4.48792	3.97976	6.89839e-05	0.00327625	Up
PF07896	Protein of unknown function (DUF1674)	129.02	20.488	3.99775	5.12489	2.9771e-07	2.67701e-05	Up
PF08009	CDP-alcohol phosphatidyltransferase 2	129.02	20.488	3.99775	5.12489	2.9771e-07	2.67701e-05	Up
PF08267	Cobalamin-independent synthase, N-terminal domain	2723.22	-1.47278	0.434795	-3.38729	0.000705863	0.0275164	Down
PF08369	Proto-chlorophyllide reductase 57 kD subunit	100.17	18.808	4.59686	4.09148	4.28625e-05	0.00231252	Up
PF08401	Domain of unknown function (DUF1738)	44597	1.59005	0.471182	3.3746	0.000739218	0.0286511	Up
PF08511	COQ9	129.02	20.488	3.99775	5.12489	2.9771e-07	2.67701e-05	Up
PF08712	Scaffold protein Nfu/NifU N terminal	148.205	21.22	2.99813	7.07775	1.46518e-12	1.09791e-09	Up
PF08904	Domain of unknown function (DUF1849)	129.02	20.488	3.99775	5.12489	2.9771e-07	2.67701e-05	Up
PF08942	Domain of unknown function (DUF1919)	534.709	4.92541	1.06677	4.61714	3.89062e-06	0.000252292	Up
PF09086	Domain of unknown function (DUF1924)	135.594	20.8009	3.47508	5.98572	2.15433e-09	8.07154e-07	Up
PF09210	Domain of unknown function (DUF1957)	54.3488	19.9444	3.04301	6.55418	5.59484e-11	2.69511e-08	Up
PF09326	NADH-ubiquinone oxidoreductase subunit G, C-terminal	129.02	20.488	3.99775	5.12489	2.9771e-07	2.67701e-05	Up
PF09517	Eco29kI restriction endonuclease	125.618	-3.33705	0.734568	-4.54287	5.54936e-06	0.000346527	Down
PF09538	Protein of unknown function (FYDLN_acid)	129.02	20.488	3.99775	5.12489	2.9771e-07	2.67701e-05	Up
PF09562	LlaMI restriction endonuclease	18.4661	20.0093	4.07993	4.90433	9.37466e-07	7.1844e-05	Up
PF09580	Sporulation lipoprotein YhcN/YlaJ (Spore_YhcN_YlaJ)	151.633	4.20187	1.28596	3.2675	0.00108501	0.0406518	Up
PF09608	Putative transmembrane protein (Alph_Pro_TM)	129.02	20.488	3.99775	5.12489	2.9771e-07	2.67701e-05	Up
PF09626	Dihaem cytochrome c	136.076	20.8187	3.08388	6.7508	1.47033e-11	9.01448e-09	Up
PF09657	CRISPR-associated protein Csx8 (Cas_Csx8)	38.5356	20.989	3.73398	5.62108	1.89772e-08	5.81737e-06	Up
PF09659	CRISPR-associated protein (Cas_Csm6)	29.7726	5.63464	1.75229	3.21559	0.00130177	0.04818	Up
PF09731	Mitochondrial inner membrane protein	129.311	20.5049	3.6367	5.63832	1.71712e-08	5.51442e-06	Up
PF09821	C-terminal AAA-associated domain	11.4229	18.3448	3.39809	5.39857	6.71728e-08	1.96962e-05	Up
PF09856	Predicted transcriptional regulator (DUF2083)	162.113	21.2603	3.51102	6.05529	1.40167e-09	5.56049e-07	Up
PF09898	Uncharacterized protein conserved in bacteria (DUF2125)	129.02	20.488	3.99775	5.12489	2.9771e-07	2.67701e-05	Up
PF09923	Uncharacterized protein conserved in bacteria (DUF2155)	129.02	20.488	3.99775	5.12489	2.9771e-07	2.67701e-05	Up
PF09929	Putative PD-(D/E)XK phosphodiesterase (DUF2161)	146.466	6.05824	1.55545	3.89486	9.82567e-05	0.00456995	Up
PF09955	Predicted integral membrane protein (DUF2189)	129.02	20.488	3.99775	5.12489	2.9771e-07	2.67701e-05	Up
PF10073	Uncharacterized protein conserved in bacteria (DUF2312)	129.02	20.488	3.99775	5.12489	2.9771e-07	2.67701e-05	Up
PF10079	Bacillithiol biosynthesis BshC	18.9938	19.8089	3.99932	4.95306	7.30544e-07	5.93589e-05	Up
PF10090	Histidine phosphotransferase	129.02	20.488	3.99775	5.12489	2.9771e-07	2.67701e-05	Up
PF10098	Uncharacterised protein conserved in bacteria (DUF2336)	387.06	22.0432	4.1398	5.32471	1.01114e-07	2.67701e-05	Up
PF10119	Predicted methyltransferase regulatory domain	385.475	9.66822	2.14504	4.50725	6.56724e-06	0.000406325	Up
PF10140	WXG100 protein secretion system (Wss), protein YukC	30.8608	6.35405	1.88784	3.36579	0.000763257	0.0292466	Up
PF10544	T5orf172 domain	1621.85	2.06439	0.539964	3.8232	0.00013173	0.00596234	Up
PF10649	Protein of unknown function (DUF2478)	179.105	20.7131	4.02023	5.1522	2.57442e-07	2.67701e-05	Up
PF10652	Protein of unknown function (DUF2480)	18.8022	20.1166	4.57571	4.39638	1.1007e-05	0.000656913	Up
PF10691	Protein of unknown function (DUF2497)	129.02	20.488	3.99775	5.12489	2.9771e-07	2.67701e-05	Up
PF10708	Protein of unknown function (DUF2510)	9.89954	17.7838	4.08109	4.35761	1.31493e-05	0.000764473	Up
PF10768	Class II flagellar assembly regulator	129.02	20.488	3.99775	5.12489	2.9771e-07	2.67701e-05	Up
PF10933	Protein of unknown function (DUF2827)	12.622	18.9848	4.42899	4.28648	1.81524e-05	0.00102016	Up
PF10984	Protein of unknown function (DUF2794)	129.02	20.488	3.99775	5.12489	2.9771e-07	2.67701e-05	Up
PF11009	Protein of unknown function (DUF2847)	18.9938	19.8089	3.99932	4.95306	7.30544e-07	5.93589e-05	Up
PF11011	Protein of unknown function (DUF2849)	129.02	20.488	3.99775	5.12489	2.9771e-07	2.67701e-05	Up
PF11138	Protein of unknown function (DUF2911)	19.3879	20.1618	4.5774	4.40465	1.05954e-05	0.000643739	Up
PF11211	Protein of unknown function (DUF2997)	53.049	19.9022	3.96969	5.01355	5.34344e-07	4.44891e-05	Up
PF11233	Protein of unknown function (DUF3035)	129.02	20.488	3.99775	5.12489	2.9771e-07	2.67701e-05	Up
PF11324	Protein of unknown function (DUF3126)	72.4024	20.5841	4.04373	5.09039	3.57328e-07	3.17082e-05	Up
PF11363	Protein of unknown function (DUF3164)	4295.49	4.19028	1.2312	3.40341	0.000665492	0.0260935	Up
PF11455	Protein of unknown function (DUF3018)	50.085	17.8608	4.48792	3.97976	6.89839e-05	0.00327625	Up
PF11625	Protein of unknown function (DUF3253)	129.02	20.488	3.99775	5.12489	2.9771e-07	2.67701e-05	Up
PF11772	DNA-directed RNA polymerase subunit beta	71.9563	4.64877	1.3845	3.35772	0.000785886	0.0299436	Up
PF11783	Cytochrome c bacterial	12.7341	20.6263	5.62015	3.67007	0.000242482	0.0102206	Up
PF11805	Protein of unknown function (DUF3326)	53.049	19.9022	3.96969	5.01355	5.34344e-07	4.44891e-05	Up
PF11812	Domain of unknown function (DUF3333)	129.02	20.488	3.99775	5.12489	2.9771e-07	2.67701e-05	Up
PF11827	Protein of unknown function (DUF3347)	18.2164	19.8239	4.5743	4.33375	1.46591e-05	0.000830765	Up
PF11844	Domain of unknown function (DUF3364)	50.1696	17.9039	3.75856	4.7635	1.90264e-06	0.00012961	Up
PF11946	Domain of unknown function (DUF3463)	50.085	17.8608	4.48792	3.97976	6.89839e-05	0.00327625	Up
PF11954	Domain of unknown function (DUF3471)	12.7341	20.6263	5.62015	3.67007	0.000242482	0.0102206	Up
PF11965	Domain of unknown function (DUF3479)	50.085	17.8608	4.48792	3.97976	6.89839e-05	0.00327625	Up
PF11985	Protein of unknown function (DUF3486)	391.159	-3.2413	0.675403	-4.79906	1.59415e-06	0.000116858	Down
PF12100	Domain of unknown function (DUF3576)	129.02	20.488	3.99775	5.12489	2.9771e-07	2.67701e-05	Up
PF12182	Bacterial lipoprotein	51.6114	5.08659	1.52563	3.33408	0.000855816	0.0324249	Up
PF12183	Restriction endonuclease NotI	25.2481	20.3745	3.83243	5.31634	1.05876e-07	2.67701e-05	Up
PF12241	Trans-2-enoyl-CoA reductase catalytic region	992.633	-2.0378	0.528811	-3.85355	0.000116419	0.00530492	Down
PF12242	NAD(P)H binding domain of trans-2-enoyl-CoA reductase	992.633	-2.0378	0.528811	-3.85355	0.000116419	0.00530492	Down
PF12291	Protein of unknown function (DUF3623)	50.085	17.8608	4.48792	3.97976	6.89839e-05	0.00327625	Up
PF12362	DNA polymerase III gamma and tau subunits C terminal	129.02	20.488	3.99775	5.12489	2.9771e-07	2.67701e-05	Up
PF12501	Phosphate ATP-binding cassette transporter	129.02	20.488	3.99775	5.12489	2.9771e-07	2.67701e-05	Up
PF12556	Cobaltochelatase CobS subunit N terminal	129.02	20.488	3.99775	5.12489	2.9771e-07	2.67701e-05	Up
PF12617	Iron-Sulfur binding protein C terminal	53.049	19.9022	3.96969	5.01355	5.34344e-07	4.44891e-05	Up
PF12862	Anaphase-promoting complex subunit 5	12.7341	20.6263	5.62015	3.67007	0.000242482	0.0102206	Up
PF12893	Putative lumazine-binding	12.7341	20.6263	5.62015	3.67007	0.000242482	0.0102206	Up
PF13249	Squalene-hopene cyclase N-terminal domain	50.085	17.8608	4.48792	3.97976	6.89839e-05	0.00327625	Up
PF13573	SprB repeat	141.605	23.0667	4.73186	4.87477	1.08936e-06	8.16293e-05	Up
PF13670	Peptidase propeptide and YPEB domain	186.917	21.7664	3.06126	7.11028	1.1581e-12	9.76276e-10	Up
PF13755	Sensor N-terminal transmembrane domain	129.02	20.488	3.99775	5.12489	2.9771e-07	2.67701e-05	Up
PF13756	Stimulus-sensing domain	129.02	20.488	3.99775	5.12489	2.9771e-07	2.67701e-05	Up
PF13763	Domain of unknown function (DUF4167)	129.02	20.488	3.99775	5.12489	2.9771e-07	2.67701e-05	Up
PF13770	Domain of unknown function (DUF4169)	129.02	20.488	3.99775	5.12489	2.9771e-07	2.67701e-05	Up
PF13773	Domain of unknown function (DUF4170)	129.02	20.488	3.99775	5.12489	2.9771e-07	2.67701e-05	Up
PF13779	Domain of unknown function (DUF4175)	129.02	20.488	3.99775	5.12489	2.9771e-07	2.67701e-05	Up
PF13785	Domain of unknown function (DUF4178)	123.435	22.2583	3.20681	6.94094	3.89498e-12	2.62677e-09	Up
PF13906	C-terminus of AA_permease	13.2499	20.6937	5.62014	3.68206	0.000231355	0.0102206	Up
PF13912	C2H2-type zinc finger	125.618	-3.33705	0.734568	-4.54287	5.54936e-06	0.000346527	Down
PF13921	Myb-like DNA-binding domain	18.4661	20.0093	4.07993	4.90433	9.37466e-07	7.1844e-05	Up
PF14021	Protein of unknown function (DUF4237)	133.058	-3.19731	0.668422	-4.78337	1.72383e-06	0.000123879	Down
PF14082	Domain of unknown function (DUF4263)	26.7441	20.4466	3.12906	6.53441	6.38588e-11	2.87109e-08	Up
PF14175	YaaC-like Protein	18.4661	20.0093	4.07993	4.90433	9.37466e-07	7.1844e-05	Up
PF14235	Domain of unknown function (DUF4337)	15.3464	19.5595	5.62015	3.48025	0.000500955	0.0198732	Up
PF14321	Domain of unknown function (DUF4382)	18.2164	19.8239	4.5743	4.33375	1.46591e-05	0.000830765	Up
PF14335	Domain of unknown function (DUF4391)	297.772	2.78864	0.808476	3.44925	0.000562139	0.02217	Up
PF14356	Domain of unknown function (DUF4403)	12.7341	20.6263	5.62015	3.67007	0.000242482	0.0102206	Up
PF14385	Domain of unknown function (DUF4416)	25.7224	20.6247	4.25973	4.84179	1.28674e-06	9.536e-05	Up
PF14414	A nuclease of the HNH/ENDO VII superfamily with conserved WHH	129.183	-3.24532	0.742937	-4.36822	1.25261e-05	0.000734576	Down
PF14436	Bacterial EndoU nuclease	9.86413	17.966	3.88618	4.62305	3.78134e-06	0.000247586	Up
PF14461	Prokaryotic E2 family B	43.2219	19.8221	2.77456	7.14424	9.04963e-13	8.71867e-10	Up
PF14504	CAP-associated N-terminal	163.097	3.9909	1.07312	3.71895	0.000200049	0.00893463	Up
PF14557	Putative AphA-like transcriptional regulator	129.02	20.488	3.99775	5.12489	2.9771e-07	2.67701e-05	Up
PF15432	Accessory Sec secretory system ASP3	62.1735	5.46291	1.5148	3.60637	0.000310511	0.0130068	Up
PF15513	Domain of unknown function (DUF4651)	56.5608	5.29237	1.50549	3.51537	0.000439135	0.0178405	Up
PF15560	Immunity protein 12	43.2219	19.8221	2.77456	7.14424	9.04963e-13	8.71867e-10	Up
PF15603	Immunity protein 74	127.798	-3.27818	0.741514	-4.42093	9.82764e-06	0.000602524	Down
PF15605	Bacterial toxin 28	29.1637	18.8129	4.01133	4.68994	2.73291e-06	0.000182483	Up
PF15916	Domain of unknown function (DUF4743)	129.182	20.543	3.642	5.64059	1.69471e-08	5.51442e-06	Up
PF16127	Domain of unknown function (DUF4839)	139.483	-3.0821	0.655313	-4.70324	2.56061e-06	0.000172687	Down
PF16263	Domain of unknown function (DUF4917)	23.5901	19.3944	4.60571	4.21095	2.54297e-05	0.00141734	Up
PF16265	Domain of unknown function (DUF4918)	12.7341	20.6263	5.62015	3.67007	0.000242482	0.0102206	Up
PF16267	Domain of unknown function (DUF4920)	18.8022	20.1166	4.57571	4.39638	1.1007e-05	0.000656913	Up
PF16277	Domain of unknown function (DUF4926)	131.468	-3.25042	0.740493	-4.38953	1.13596e-05	0.000672012	Down
PF16715	Cyclodipeptide synthase	238.617	23.0722	2.97348	7.75932	8.53837e-15	1.43957e-11	Up
PF16800	IseA DL-endopeptidase inhibitor	146.466	6.05824	1.55545	3.89486	9.82567e-05	0.00456995	Up
PF16861	Carbamoyltransferase C-terminus	151.031	-2.87369	0.752024	-3.82128	0.000132762	0.005969	Down
PF16929	Accessory Sec system GspB-transporter	59.8276	5.37375	1.49956	3.58356	0.000338949	0.0140237	Up
PF16996	Accessory secretory protein Sec Asp4	45.8709	5.3023	1.64957	3.21436	0.00130738	0.04818	Up
PF16998	17 kDa outer membrane surface antigen	129.02	20.488	3.99775	5.12489	2.9771e-07	2.67701e-05	Up
CURE COPD - PICRUSt2 Differentially Abundant Protein Families (GOLD Stage 3 v 1)
	description	baseMean	log2FoldChange	lfcSE	stat	pvalue	padj	status
PF00079	Serpin (serine protease inhibitor)	12088.1	-1.20671	0.31924	-3.77995	0.000156859	0.00513524	Down
PF00124	Photosynthetic reaction centre protein	100.17	23.5004	4.93006	4.76675	1.87219e-06	0.000100207	Up
PF00400	WD domain, G-beta repeat	50.085	22.553	4.81188	4.68694	2.77315e-06	0.000128097	Up
PF00431	CUB domain	738.288	-29.4108	5.80022	-5.07064	3.96478e-07	2.54652e-05	Down
PF00556	Antenna complex alpha/beta subunit	100.17	23.5004	4.93006	4.76675	1.87219e-06	0.000100207	Up
PF00759	Glycosyl hydrolase family 9	14729.9	-1.92715	0.621624	-3.10018	0.00193401	0.0385887	Down
PF00887	Acyl CoA binding protein	4.53947	20.2652	6.03583	3.35747	0.00078658	0.0193456	Up
PF01068	ATP dependent DNA ligase domain	1254.04	-2.87711	0.787459	-3.65367	0.000258522	0.0075803	Down
PF01322	Cytochrome C'	310.813	7.91557	2.55318	3.10028	0.00193338	0.0385887	Up
PF01391	Collagen triple helix repeat (20 copies)	17309.1	-1.18243	0.313007	-3.77766	0.000158309	0.00513623	Down
PF01400	Astacin (Peptidase family M12A)	43.2219	20.7183	2.95862	7.00268	2.51104e-12	1.0584e-09	Up
PF01610	Transposase	80740.1	1.84199	0.453786	4.05916	4.92501e-05	0.00182496	Up
PF01724	Domain of unknown function DUF29	50.085	22.553	4.81188	4.68694	2.77315e-06	0.000128097	Up
PF01753	MYND finger	125.618	-5.13206	0.796215	-6.44557	1.15165e-10	3.1067e-08	Down
PF01824	MatK/TrnK amino terminal region	25.2481	20.0976	4.10549	4.8953	9.81584e-07	5.65795e-05	Up
PF01944	Stage II sporulation protein M	14348.6	-1.0371	0.27948	-3.71081	0.000206596	0.00619238	Down
PF01988	VIT family	4867.42	-1.5484	0.470516	-3.29086	0.000998812	0.0235267	Down
PF01989	Protein of unknown function DUF126	322.783	-3.6805	1.08692	-3.38618	0.00070874	0.0183836	Down
PF02061	Lambda Phage CIII	17.7584	-22.2199	4.57504	-4.85677	1.19319e-06	6.59577e-05	Down
PF02412	Thrombospondin type 3 repeat	53.2739	18.3089	4.9876	3.67088	0.000241714	0.00711843	Up
PF02543	Carbamoyltransferase N-terminus	147.007	-4.38449	0.808261	-5.4246	5.80846e-08	7.53313e-06	Down
PF02662	Methyl-viologen-reducing hydrogenase, delta subunit	1962.88	-1.9623	0.551415	-3.55866	0.000372757	0.0106973	Down
PF02709	N-terminal domain of galactosyltransferase	9235.66	-1.44912	0.46998	-3.08337	0.00204673	0.0404153	Down
PF02735	Ku70/Ku80 beta-barrel domain	1158.12	-3.06725	0.789616	-3.88448	0.000102547	0.00362084	Down
PF02902	Ulp1 protease family, C-terminal catalytic domain	18.538	-23.0233	4.57152	-5.03624	4.74773e-07	2.80866e-05	Down
PF02914	Bacteriophage Mu transposase	134.588	-5.12072	0.720468	-7.10749	1.1817e-12	7.96937e-10	Down
PF02916	DNA polymerase processivity factor	54.5971	5.33273	1.6035	3.32569	0.00088201	0.0211682	Up
PF02927	Cellulase N-terminal ig-like domain	12074.8	-1.92901	0.639996	-3.0141	0.00257744	0.047885	Down
PF03203	MerC mercury resistance protein	5.94517	-7.97462	2.14405	-3.71941	0.000199687	0.00601201	Down
PF03206	Nitrogen fixation protein NifW	50.1696	22.5643	4.02343	5.60821	2.04425e-08	2.93329e-06	Up
PF03259	Roadblock/LC7 domain	5.6178	19.5577	5.60185	3.49128	0.000480703	0.0132863	Up
PF03269	Caenorhabditis protein of unknown function, DUF268	238.617	23.2845	3.17443	7.33501	2.21703e-13	2.34752e-10	Up
PF03270	Protein of unknown function, DUF269	50.085	22.553	4.81188	4.68694	2.77315e-06	0.000128097	Up
PF03354	Phage Terminase	9276.74	-1.46809	0.478336	-3.06916	0.00214664	0.0413698	Down
PF03382	Mycoplasma protein of unknown function, DUF285	2145.63	-4.20154	1.07696	-3.9013	9.56755e-05	0.00339598	Down
PF03404	Mo-co oxidoreductase dimerisation domain	4.53947	20.2652	6.03583	3.35747	0.00078658	0.0193456	Up
PF03405	Fatty acid desaturase	51.5143	22.5582	4.01838	5.61375	1.97993e-08	2.93329e-06	Up
PF03534	Salmonella virulence plasmid 65kDa B protein	3947.06	-2.84349	0.791234	-3.59375	0.000325955	0.0093942	Down
PF03967	Photosynthetic reaction centre, H-chain N-terminal region	50.085	22.553	4.81188	4.68694	2.77315e-06	0.000128097	Up
PF04240	Carotenoid biosynthesis protein	18.2164	18.3024	4.90884	3.72847	0.000192649	0.00584206	Up
PF04270	Streptococcal histidine triad protein	28.8225	6.12393	2.04051	3.00118	0.00268934	0.049664	Up
PF04319	NifZ domain	50.1696	22.5643	4.02343	5.60821	2.04425e-08	2.93329e-06	Up
PF04400	(Na+)-NQR maturation NqrM	383.725	-7.45124	1.98998	-3.74439	0.000180836	0.0056459	Down
PF04412	Protein of unknown function (DUF521)	389.511	-3.72848	1.15113	-3.23897	0.00119962	0.0267889	Down
PF04414	D-aminoacyl-tRNA deacylase	147.008	8.06578	1.76488	4.57017	4.87333e-06	0.000222066	Up
PF04481	Protein of unknown function (DUF561)	53.049	21.5216	4.253	5.06035	4.18492e-07	2.58927e-05	Up
PF04634	Protein of unknown function, DUF600	147.796	18.5578	2.29641	8.08121	6.41284e-16	2.16241e-12	Up
PF04679	ATP dependent DNA ligase C terminal region	1137.1	-3.12495	0.830464	-3.7629	0.000167955	0.00529295	Down
PF04734	Neutral/alkaline non-lysosomal ceramidase, N-terminal	797.587	-5.55649	0.97669	-5.6891	1.27709e-08	2.10065e-06	Down
PF04741	InvH outer membrane lipoprotein	18.538	-23.0233	4.57152	-5.03624	4.74773e-07	2.80866e-05	Down
PF04800	ETC complex I subunit conserved region	129.02	22.407	4.28327	5.23128	1.68336e-07	1.12402e-05	Up
PF04891	NifQ	50.1696	22.5643	4.02343	5.60821	2.04425e-08	2.93329e-06	Up
PF04984	Phage tail sheath protein	10773.4	-1.14393	0.262476	-4.35821	1.31129e-05	0.000566881	Down
PF05048	Periplasmic copper-binding protein (NosD)	1266.01	3.36617	1.10738	3.03976	0.00236764	0.0447266	Up
PF05049	Interferon-inducible GTPase (IIGP)	462.268	29.9607	4.33163	6.91674	4.62151e-12	1.83338e-09	Up
PF05052	MerE protein	9.35548	-8.01597	2.39428	-3.34796	0.000814078	0.0197487	Down
PF05071	NADH ubiquinone oxidoreductase subunit NDUFA12	129.02	22.407	4.28327	5.23128	1.68336e-07	1.12402e-05	Up
PF05118	Aspartyl/Asparaginyl beta-hydroxylase	40.799	-7.15081	1.86346	-3.83738	0.000124355	0.00432292	Down
PF05292	Malonyl-CoA decarboxylase (MCD)	162.113	22.89	3.7568	6.09294	1.10852e-09	2.26542e-07	Up
PF05488	PAAR motif	2737.81	-1.96315	0.563065	-3.48654	0.000489318	0.0134692	Down
PF05572	Pregnancy-associated plasma protein-A	8549.19	1.75641	0.456038	3.85146	0.000117417	0.00410291	Up
PF05573	NosL	1881.62	4.67506	1.36913	3.41461	0.000638724	0.0169589	Up
PF05591	Type VI secretion system, VipA, VC_A0107 or Hcp2	454.918	-5.54037	1.47709	-3.75087	0.00017622	0.00552756	Down
PF05860	haemagglutination activity domain	1159.19	-4.78833	1.31105	-3.65228	0.000259922	0.00758836	Down
PF05869	DNA N-6-adenine-methyltransferase (Dam)	7965.92	2.07397	0.585538	3.54199	0.000397119	0.0113003	Up
PF05936	Bacterial Type VI secretion, VC_A0110, EvfL, ImpJ, VasE	478.351	-5.62668	1.46984	-3.8281	0.000129138	0.00437865	Down
PF05940	NnrS protein	232.865	6.80246	1.87063	3.63646	0.000276411	0.00800049	Up
PF05943	Type VI secretion protein, EvpB/VC_A0108, tail sheath	452.941	-5.54754	1.48641	-3.73218	0.000189831	0.00584206	Down
PF05947	Type VI secretion system, TssF	476.266	-5.62664	1.47245	-3.82128	0.00013276	0.00447668	Down
PF05954	Phage late control gene D protein (GPD)	5402.12	-1.40223	0.429906	-3.26172	0.0011074	0.0254024	Down
PF06027	Solute carrier family 35	125.618	-5.13206	0.796215	-6.44557	1.15165e-10	3.1067e-08	Down
PF06092	Enterobacterial putative membrane protein (DUF943)	30.1249	-8.9772	2.42532	-3.70146	0.000214366	0.00639683	Down
PF06108	Protein of unknown function (DUF952)	129.02	22.407	4.28327	5.23128	1.68336e-07	1.12402e-05	Up
PF06172	Cupin superfamily (DUF985)	1059.23	-3.32413	0.982521	-3.38327	0.000716277	0.0184373	Down
PF06233	Usg-like family	106.702	22.3445	4.69791	4.75627	1.97198e-06	0.000103899	Up
PF06240	Carbon monoxide dehydrogenase subunit G (CoxG)	106.702	22.3445	4.69791	4.75627	1.97198e-06	0.000103899	Up
PF06242	Protein of unknown function (DUF1013)	129.02	22.407	4.28327	5.23128	1.68336e-07	1.12402e-05	Up
PF06252	Protein of unknown function (DUF1018)	817.375	-2.52075	0.812167	-3.10373	0.00191098	0.0383561	Down
PF06283	Trehalose utilisation	9649.82	-1.56565	0.414948	-3.77312	0.000161219	0.00513657	Down
PF06299	Protein of unknown function (DUF1045)	129.02	22.407	4.28327	5.23128	1.68336e-07	1.12402e-05	Up
PF06301	Bacteriophage lambda Kil protein	18.538	-23.0233	4.57152	-5.03624	4.74773e-07	2.80866e-05	Down
PF06323	Phage antitermination protein Q	18.8466	-22.3084	3.48987	-6.39234	1.63368e-10	4.08056e-08	Down
PF06416	Protein of unknown function (DUF1076)	17.7584	-22.2199	4.57504	-4.85677	1.19319e-06	6.59577e-05	Down
PF06455	NADH dehydrogenase subunit 5 C-terminus	50.085	22.553	4.81188	4.68694	2.77315e-06	0.000128097	Up
PF06491	Disulphide isomerase	19.1855	18.4747	4.27454	4.32204	1.54595e-05	0.000620588	Up
PF06516	Purine nucleoside permease (NUP)	12.5947	17.5656	4.24477	4.13818	3.50077e-05	0.00134143	Up
PF06603	UpxZ family of transcription anti-terminator antagonists	16643.9	-2.17267	0.630666	-3.44504	0.000570971	0.0154644	Down
PF06620	Protein of unknown function (DUF1150)	129.02	22.407	4.28327	5.23128	1.68336e-07	1.12402e-05	Up
PF06691	Protein of unknown function (DUF1189)	573.875	-2.88464	0.883655	-3.26444	0.00109681	0.0253998	Down
PF06698	Protein of unknown function (DUF1192)	129.02	22.407	4.28327	5.23128	1.68336e-07	1.12402e-05	Up
PF06776	Invasion associated locus B (IalB) protein	129.182	22.4527	3.89852	5.75928	8.44721e-09	1.48701e-06	Up
PF06778	Chlorite dismutase	153.738	18.1325	2.96272	6.12022	9.34484e-10	2.03295e-07	Up
PF06793	Uncharacterised protein family (UPF0262)	129.02	22.407	4.28327	5.23128	1.68336e-07	1.12402e-05	Up
PF06812	ImpA, N-terminal, type VI secretion system	507.779	-5.56246	1.4604	-3.80886	0.000139611	0.00466106	Down
PF06820	Putative prophage tail fibre C-terminus	53.286	-25.8547	4.64557	-5.56546	2.61466e-08	3.67359e-06	Down
PF06833	Malonate decarboxylase gamma subunit (MdcE)	54.5638	-5.2255	1.63222	-3.20146	0.00136734	0.029274	Down
PF06864	Pilin accessory protein (PilO)	27.9095	-9.32202	2.91548	-3.19743	0.0013866	0.0293142	Down
PF06958	S-type Pyocin	40.7851	-10.5845	2.16501	-4.8889	1.014e-06	5.79526e-05	Down
PF06988	NifT/FixU protein	50.1696	22.5643	4.02343	5.60821	2.04425e-08	2.93329e-06	Up
PF06990	Galactose-3-O-sulfotransferase	26.9006	-26.2349	3.59946	-7.28856	3.13282e-13	2.34752e-10	Down
PF06996	Type VI secretion, TssG	466.163	-7.31981	1.54567	-4.7357	2.18305e-06	0.00011325	Down
PF07055	Enoyl reductase FAD binding domain	1026.36	-2.41497	0.552574	-4.3704	1.2402e-05	0.000543111	Down
PF07081	Protein of unknown function (DUF1349)	8657.72	-1.59215	0.383313	-4.15366	3.272e-05	0.00126093	Down
PF07099	Protein of unknown function (DUF1361)	235.022	-3.13424	0.9938	-3.1538	0.00161161	0.0332375	Down
PF07109	Magnesium-protoporphyrin IX methyltransferase C-terminus	50.085	22.553	4.81188	4.68694	2.77315e-06	0.000128097	Up
PF07284	2-vinyl bacteriochlorophyllide hydratase (BCHF)	50.085	22.553	4.81188	4.68694	2.77315e-06	0.000128097	Up
PF07298	NnrU protein	129.02	22.407	4.28327	5.23128	1.68336e-07	1.12402e-05	Up
PF07309	Flagellar protein FlaF	179.105	23.4352	4.3075	5.44054	5.3119e-08	7.02421e-06	Up
PF07310	PAS domain	129.02	22.407	4.28327	5.23128	1.68336e-07	1.12402e-05	Up
PF07345	Domain of unknown function (DUF1476)	129.02	22.407	4.28327	5.23128	1.68336e-07	1.12402e-05	Up
PF07357	Dinitrogenase reductase ADP-ribosyltransferase (DRAT)	50.085	22.553	4.81188	4.68694	2.77315e-06	0.000128097	Up
PF07370	Protein of unknown function (DUF1489)	129.02	22.407	4.28327	5.23128	1.68336e-07	1.12402e-05	Up
PF07371	Protein of unknown function (DUF1490)	26.2601	17.6338	3.32861	5.29766	1.17294e-07	1.12402e-05	Up
PF07372	Protein of unknown function (DUF1491)	129.02	22.407	4.28327	5.23128	1.68336e-07	1.12402e-05	Up
PF07378	Flagellar protein FlbT	129.02	22.407	4.28327	5.23128	1.68336e-07	1.12402e-05	Up
PF07542	ATP12 chaperone protein	129.02	22.407	4.28327	5.23128	1.68336e-07	1.12402e-05	Up
PF07586	Protein of unknown function (DUF1552)	33.1955	-24.2268	5.58225	-4.33998	1.42497e-05	0.000578916	Down
PF07591	Pretoxin HINT domain	25.4737	-24.2767	5.70209	-4.25751	2.06718e-05	0.000813857	Down
PF07624	Protein of unknown function (DUF1585)	33.1955	-24.2268	5.58225	-4.33998	1.42497e-05	0.000578916	Down
PF07626	Protein of unknown function (DUF1587)	33.1955	-24.2268	5.58225	-4.33998	1.42497e-05	0.000578916	Down
PF07627	Protein of unknown function (DUF1588)	33.1955	-24.2268	5.58225	-4.33998	1.42497e-05	0.000578916	Down
PF07631	Protein of unknown function (DUF1592)	33.1955	-24.2268	5.58225	-4.33998	1.42497e-05	0.000578916	Down
PF07635	Planctomycete cytochrome C	66.391	-24.9729	5.60113	-4.45854	8.25203e-06	0.00036613	Down
PF07637	Protein of unknown function (DUF1595)	33.1955	-24.2268	5.58225	-4.33998	1.42497e-05	0.000578916	Down
PF07669	Eco57I restriction-modification methylase	17897.8	1.5984	0.480276	3.32808	0.000874456	0.0210619	Up
PF07689	KaiB domain	50.085	22.553	4.81188	4.68694	2.77315e-06	0.000128097	Up
PF07750	GcrA cell cycle regulator	129.02	22.407	4.28327	5.23128	1.68336e-07	1.12402e-05	Up
PF07751	Abi-like protein	30720.1	1.20139	0.383314	3.13422	0.00172309	0.0350016	Up
PF07755	Protein of unknown function (DUF1611)	50.085	22.553	4.81188	4.68694	2.77315e-06	0.000128097	Up
PF07884	Vitamin K epoxide reductase family	4115.17	-2.70582	0.798244	-3.38972	0.00069965	0.0182179	Down
PF07896	Protein of unknown function (DUF1674)	129.02	22.407	4.28327	5.23128	1.68336e-07	1.12402e-05	Up
PF08009	CDP-alcohol phosphatidyltransferase 2	129.02	22.407	4.28327	5.23128	1.68336e-07	1.12402e-05	Up
PF08305	NPCBM/NEW2 domain	12437.7	-1.17382	0.371758	-3.15749	0.00159133	0.0330213	Down
PF08308	PEGA domain	3337.07	-2.80618	0.648292	-4.32857	1.50082e-05	0.000606079	Down
PF08369	Proto-chlorophyllide reductase 57 kD subunit	100.17	23.5004	4.93006	4.76675	1.87219e-06	0.000100207	Up
PF08511	COQ9	129.02	22.407	4.28327	5.23128	1.68336e-07	1.12402e-05	Up
PF08547	Complex I intermediate-associated protein 30 (CIA30)	33.1955	-24.2268	5.58225	-4.33998	1.42497e-05	0.000578916	Down
PF08712	Scaffold protein Nfu/NifU N terminal	148.205	22.5052	3.2011	7.03047	2.05844e-12	1.0584e-09	Up
PF08805	PilS N terminal	27.9095	-9.32202	2.91548	-3.19743	0.0013866	0.0293142	Down
PF08818	Domain of unknown function (DU1801)	2052.87	-2.03159	0.571691	-3.55365	0.000379925	0.0108568	Down
PF08863	YolD-like protein	701.939	-2.72575	0.85028	-3.20571	0.0013473	0.0291225	Down
PF08875	Domain of unknown function (DUF1833)	57.7309	-10.3415	2.09952	-4.92564	8.40864e-07	4.93112e-05	Down
PF08904	Domain of unknown function (DUF1849)	129.02	22.407	4.28327	5.23128	1.68336e-07	1.12402e-05	Up
PF08908	Domain of unknown function (DUF1852)	38.2075	-8.03757	2.36299	-3.40144	0.000670326	0.0176589	Down
PF08942	Domain of unknown function (DUF1919)	534.709	5.21231	1.1456	4.54987	5.36801e-06	0.000242966	Up
PF09086	Domain of unknown function (DUF1924)	135.594	22.4761	3.7179	6.04539	1.4905e-09	2.95646e-07	Up
PF09154	Domain of unknown function (DUF1939)	99.5176	4.00867	1.3247	3.02609	0.00247742	0.0466233	Up
PF09210	Domain of unknown function (DUF1957)	54.3488	21.551	3.24978	6.63154	3.32207e-11	1.1202e-08	Up
PF09225	Restriction endonuclease PvuII	732.454	-6.45643	1.85881	-3.47343	0.000513852	0.01403	Down
PF09326	NADH-ubiquinone oxidoreductase subunit G, C-terminal	129.02	22.407	4.28327	5.23128	1.68336e-07	1.12402e-05	Up
PF09517	Eco29kI restriction endonuclease	125.618	-5.13206	0.796215	-6.44557	1.15165e-10	3.1067e-08	Down
PF09538	Protein of unknown function (FYDLN_acid)	129.02	22.407	4.28327	5.23128	1.68336e-07	1.12402e-05	Up
PF09562	LlaMI restriction endonuclease	18.4661	18.0732	4.37608	4.12999	3.62777e-05	0.0013668	Up
PF09608	Putative transmembrane protein (Alph_Pro_TM)	129.02	22.407	4.28327	5.23128	1.68336e-07	1.12402e-05	Up
PF09626	Dihaem cytochrome c	136.076	22.4845	3.29406	6.82579	8.74457e-12	3.2763e-09	Up
PF09657	CRISPR-associated protein Csx8 (Cas_Csx8)	38.5356	19.0116	4.00023	4.75263	2.00784e-06	0.000104968	Up
PF09721	Transmembrane exosortase (Exosortase_EpsH)	672.106	-3.36314	1.09898	-3.06025	0.00221152	0.0423707	Down
PF09731	Mitochondrial inner membrane protein	129.311	22.4079	3.89278	5.75627	8.59924e-09	1.48701e-06	Up
PF09821	C-terminal AAA-associated domain	11.4229	19.8155	3.63485	5.45153	4.99372e-08	6.87299e-06	Up
PF09844	Uncharacterized conserved protein (COG2071)	33.1955	-24.2268	5.58225	-4.33998	1.42497e-05	0.000578916	Down
PF09850	Type VI secretion system protein DotU	478.387	-5.62681	1.46965	-3.82869	0.000128829	0.00437865	Down
PF09856	Predicted transcriptional regulator (DUF2083)	162.113	22.89	3.7568	6.09294	1.10852e-09	2.26542e-07	Up
PF09857	Putative toxin of bacterial toxin-antitoxin pair	65.2461	-8.93486	1.92269	-4.64705	3.36709e-06	0.000154474	Down
PF09863	Uncharacterized protein conserved in bacteria (DUF2090)	39.2895	-8.03331	2.44233	-3.28921	0.0010047	0.0235267	Down
PF09898	Uncharacterized protein conserved in bacteria (DUF2125)	129.02	22.407	4.28327	5.23128	1.68336e-07	1.12402e-05	Up
PF09912	Uncharacterized protein conserved in bacteria (DUF2141)	7213.59	-1.79051	0.506657	-3.53397	0.000409373	0.0116	Down
PF09916	Uncharacterized protein conserved in bacteria (DUF2145)	4.62406	19.5702	6.03583	3.24234	0.00118552	0.0266504	Up
PF09923	Uncharacterized protein conserved in bacteria (DUF2155)	129.02	22.407	4.28327	5.23128	1.68336e-07	1.12402e-05	Up
PF09929	Putative PD-(D/E)XK phosphodiesterase (DUF2161)	146.466	5.82619	1.66428	3.50072	0.000464006	0.0129308	Up
PF09950	Uncharacterized protein conserved in bacteria (DUF2184)	1651.21	3.34896	0.952853	3.51466	0.000440312	0.0123728	Up
PF09952	Transcriptional regulator, AbiEi antitoxin, Type IV TA system	723.756	-7.44043	2.20709	-3.37114	0.000748577	0.0190506	Down
PF09955	Predicted integral membrane protein (DUF2189)	129.02	22.407	4.28327	5.23128	1.68336e-07	1.12402e-05	Up
PF09994	Uncharacterized alpha/beta hydrolase domain (DUF2235)	53.5798	-10.0203	2.11714	-4.73293	2.21304e-06	0.000113929	Down
PF10000	ACT domain	726.814	-6.42585	2.03681	-3.15486	0.00160575	0.0332184	Down
PF10001	Uncharacterized protein conserved in bacteria (DUF2242)	5.7087	19.4189	6.03583	3.21727	0.00129418	0.0282458	Up
PF10005	zinc-ribbon domain	5.7087	19.4189	6.03583	3.21727	0.00129418	0.0282458	Up
PF10020	Uncharacterized protein conserved in bacteria (DUF2262)	6169.56	1.15743	0.367349	3.15076	0.00162849	0.0333815	Up
PF10029	Predicted periplasmic protein (DUF2271)	4.53947	20.2652	6.03583	3.35747	0.00078658	0.0193456	Up
PF10073	Uncharacterized protein conserved in bacteria (DUF2312)	129.02	22.407	4.28327	5.23128	1.68336e-07	1.12402e-05	Up
PF10079	Bacillithiol biosynthesis BshC	18.9938	18.252	4.28794	4.25659	2.07567e-05	0.000813857	Up
PF10090	Histidine phosphotransferase	129.02	22.407	4.28327	5.23128	1.68336e-07	1.12402e-05	Up
PF10091	Putative glucoamylase	19985	-1.52998	0.401011	-3.81532	0.000136006	0.00456331	Down
PF10098	Uncharacterised protein conserved in bacteria (DUF2336)	387.06	23.9622	4.43682	5.40077	6.63573e-08	8.44365e-06	Up
PF10106	Uncharacterized protein conserved in bacteria (DUF2345)	107.77	-11.1428	1.93515	-5.75813	8.50484e-09	1.48701e-06	Down
PF10119	Predicted methyltransferase regulatory domain	385.475	8.4945	2.2787	3.72778	0.000193176	0.00584206	Up
PF10399	Ubiquitinol-cytochrome C reductase Fe-S subunit TAT signal	175.466	7.12613	2.31211	3.08209	0.00205552	0.0404153	Up
PF10503	Esterase PHB depolymerase	4044.27	-1.4699	0.460453	-3.19229	0.00141149	0.0297471	Down
PF10549	ORF11CD3 domain	18.538	-23.0233	4.57152	-5.03624	4.74773e-07	2.80866e-05	Down
PF10620	Phosphoribosyl-dephospho-CoA transferase MdcG	54.5638	-5.2255	1.63222	-3.20146	0.00136734	0.029274	Down
PF10649	Protein of unknown function (DUF2478)	179.105	23.4352	4.3075	5.44054	5.3119e-08	7.02421e-06	Up
PF10652	Protein of unknown function (DUF2480)	18.8022	18.543	4.91037	3.7763	0.000159174	0.00513623	Up
PF10671	Toxin co-regulated pilus biosynthesis protein Q	27.9095	-9.32202	2.91548	-3.19743	0.0013866	0.0293142	Down
PF10691	Protein of unknown function (DUF2497)	129.02	22.407	4.28327	5.23128	1.68336e-07	1.12402e-05	Up
PF10703	Molybdenum cofactor biosynthesis protein F	30.3807	-8.58027	2.27707	-3.76811	0.000164485	0.00520792	Down
PF10708	Protein of unknown function (DUF2510)	9.89954	19.7439	4.37328	4.51466	6.34181e-06	0.000285128	Up
PF10722	Putative bacterial sensory transduction regulator	2673.92	2.06706	0.689512	2.99787	0.00271877	0.0496894	Up
PF10768	Class II flagellar assembly regulator	129.02	22.407	4.28327	5.23128	1.68336e-07	1.12402e-05	Up
PF10834	Protein of unknown function (DUF2560)	31.5893	-9.50419	2.93319	-3.24023	0.00119435	0.0267598	Down
PF10933	Protein of unknown function (DUF2827)	12.622	14.8807	4.77358	3.1173	0.00182515	0.0368527	Up
PF10974	Protein of unknown function (DUF2804)	995.462	-2.49968	0.826202	-3.0255	0.00248219	0.0466233	Down
PF10984	Protein of unknown function (DUF2794)	129.02	22.407	4.28327	5.23128	1.68336e-07	1.12402e-05	Up
PF11009	Protein of unknown function (DUF2847)	18.9938	18.252	4.28794	4.25659	2.07567e-05	0.000813857	Up
PF11011	Protein of unknown function (DUF2849)	129.02	22.407	4.28327	5.23128	1.68336e-07	1.12402e-05	Up
PF11138	Protein of unknown function (DUF2911)	19.3879	18.5379	4.9122	3.77385	0.000160747	0.00513657	Up
PF11168	Protein of unknown function (DUF2955)	38.1481	-8.04885	2.15554	-3.73403	0.000188437	0.00582945	Down
PF11211	Protein of unknown function (DUF2997)	53.049	21.5216	4.253	5.06035	4.18492e-07	2.58927e-05	Up
PF11233	Protein of unknown function (DUF3035)	129.02	22.407	4.28327	5.23128	1.68336e-07	1.12402e-05	Up
PF11284	Protein of unknown function (DUF3085)	10.9319	-7.97512	2.35631	-3.38458	0.000712881	0.0184202	Down
PF11324	Protein of unknown function (DUF3126)	72.4024	22.5031	4.33297	5.19347	2.06407e-07	1.35147e-05	Up
PF11335	Protein of unknown function (DUF3137)	2852.84	-2.84814	0.819161	-3.47689	0.000507258	0.0139063	Down
PF11346	Protein of unknown function (DUF3149)	4.53947	20.2652	6.03583	3.35747	0.00078658	0.0193456	Up
PF11354	Protein of unknown function (DUF3156)	30.1086	-8.5803	2.27429	-3.77273	0.00016147	0.00513657	Down
PF11363	Protein of unknown function (DUF3164)	4295.49	4.19863	1.32492	3.16897	0.00152979	0.0319408	Up
PF11453	Protein of unknown function (DUF2950)	37.6633	-8.03813	2.4668	-3.25852	0.00111994	0.0255167	Down
PF11455	Protein of unknown function (DUF3018)	50.085	22.553	4.81188	4.68694	2.77315e-06	0.000128097	Up
PF11533	Protein of unknown function (DUF3225)	36.9199	-8.02975	2.67761	-2.99885	0.00271002	0.049664	Down
PF11625	Protein of unknown function (DUF3253)	129.02	22.407	4.28327	5.23128	1.68336e-07	1.12402e-05	Up
PF11730	Protein of unknown function (DUF3297)	4.53947	20.2652	6.03583	3.35747	0.00078658	0.0193456	Up
PF11745	Protein of unknown function (DUF3304)	54.2508	-25.5773	3.1648	-8.08181	6.38134e-16	2.16241e-12	Down
PF11772	DNA-directed RNA polymerase subunit beta	71.9563	4.5529	1.48176	3.07263	0.00212183	0.0412434	Up
PF11805	Protein of unknown function (DUF3326)	53.049	21.5216	4.253	5.06035	4.18492e-07	2.58927e-05	Up
PF11812	Domain of unknown function (DUF3333)	129.02	22.407	4.28327	5.23128	1.68336e-07	1.12402e-05	Up
PF11827	Protein of unknown function (DUF3347)	18.2164	18.3024	4.90884	3.72847	0.000192649	0.00584206	Up
PF11844	Domain of unknown function (DUF3364)	50.1696	22.5643	4.02343	5.60821	2.04425e-08	2.93329e-06	Up
PF11860	Protein of unknown function (DUF3380)	716.085	-7.41372	2.18055	-3.39993	0.000674029	0.0176874	Down
PF11946	Domain of unknown function (DUF3463)	50.085	22.553	4.81188	4.68694	2.77315e-06	0.000128097	Up
PF11965	Domain of unknown function (DUF3479)	50.085	22.553	4.81188	4.68694	2.77315e-06	0.000128097	Up
PF11985	Protein of unknown function (DUF3486)	391.159	-5.13629	0.729048	-7.0452	1.85199e-12	1.0584e-09	Down
PF12092	Protein of unknown function (DUF3568)	33.1955	-24.2268	5.58225	-4.33998	1.42497e-05	0.000578916	Down
PF12098	Protein of unknown function (DUF3574)	37.8507	-8.03811	2.4629	-3.26368	0.00109976	0.0253998	Down
PF12100	Domain of unknown function (DUF3576)	129.02	22.407	4.28327	5.23128	1.68336e-07	1.12402e-05	Up
PF12118	SprA-related family	26.9006	-26.2349	3.59946	-7.28856	3.13282e-13	2.34752e-10	Down
PF12182	Bacterial lipoprotein	51.6114	5.42185	1.62579	3.3349	0.000853287	0.0206257	Up
PF12183	Restriction endonuclease NotI	25.2481	20.0976	4.10549	4.8953	9.81584e-07	5.65795e-05	Up
PF12241	Trans-2-enoyl-CoA reductase catalytic region	992.633	-2.39485	0.569373	-4.20612	2.59787e-05	0.0010069	Down
PF12242	NAD(P)H binding domain of trans-2-enoyl-CoA reductase	992.633	-2.39485	0.569373	-4.20612	2.59787e-05	0.0010069	Down
PF12291	Protein of unknown function (DUF3623)	50.085	22.553	4.81188	4.68694	2.77315e-06	0.000128097	Up
PF12362	DNA polymerase III gamma and tau subunits C terminal	129.02	22.407	4.28327	5.23128	1.68336e-07	1.12402e-05	Up
PF12501	Phosphate ATP-binding cassette transporter	129.02	22.407	4.28327	5.23128	1.68336e-07	1.12402e-05	Up
PF12551	Poly-beta-hydroxybutyrate polymerase N terminal	4.53947	20.2652	6.03583	3.35747	0.00078658	0.0193456	Up
PF12556	Cobaltochelatase CobS subunit N terminal	129.02	22.407	4.28327	5.23128	1.68336e-07	1.12402e-05	Up
PF12617	Iron-Sulfur binding protein C terminal	53.049	21.5216	4.253	5.06035	4.18492e-07	2.58927e-05	Up
PF12779	YXWGXW repeat (2 copies)	6.87793	19.6278	6.03583	3.25187	0.00114648	0.0260332	Up
PF13026	Protein of unknown function (DUF3887)	4240.53	-1.64937	0.422692	-3.90205	9.53802e-05	0.00339598	Down
PF13064	Protein of unknown function (DUF3927)	18.538	-23.0233	4.57152	-5.03624	4.74773e-07	2.80866e-05	Down
PF13198	Protein of unknown function (DUF4014)	10.1028	20.6352	6.03516	3.41916	0.000628145	0.0167439	Up
PF13249	Squalene-hopene cyclase N-terminal domain	50.085	22.553	4.81188	4.68694	2.77315e-06	0.000128097	Up
PF13296	Putative type VI secretion system Rhs element Vgr	104.234	-11.0894	1.93356	-5.73521	9.73899e-09	1.64199e-06	Down
PF13318	Protein of unknown function (DUF4089)	36.9199	-8.02975	2.67761	-2.99885	0.00271002	0.049664	Down
PF13364	Beta-galactosidase jelly roll domain	2536.46	-3.34367	0.845025	-3.95689	7.59314e-05	0.00275313	Down
PF13475	Domain of unknown function (DUF4116)	171.682	4.43794	1.44065	3.08051	0.00206648	0.0404435	Up
PF13548	Domain of unknown function (DUF4126)	4.53947	20.2652	6.03583	3.35747	0.00078658	0.0193456	Up
PF13573	SprB repeat	141.605	19.4373	5.07771	3.82797	0.000129204	0.00437865	Up
PF13583	Metallo-peptidase family M12B Reprolysin-like	233.466	-10.1435	2.90297	-3.49417	0.000475546	0.0131979	Down
PF13598	Domain of unknown function (DUF4139)	1160.56	-3.20005	0.984874	-3.2492	0.00115731	0.026191	Down
PF13600	N-terminal domain of unknown function (DUF4140)	789.139	-5.62332	1.77064	-3.17586	0.00149391	0.0312885	Down
PF13663	Domain of unknown function (DUF4148)	4.53947	20.2652	6.03583	3.35747	0.00078658	0.0193456	Up
PF13670	Peptidase propeptide and YPEB domain	186.917	22.9397	3.26956	7.01613	2.28097e-12	1.0584e-09	Up
PF13700	Domain of unknown function (DUF4158)	53.0894	-10.1414	2.36034	-4.29658	1.73457e-05	0.000692186	Down
PF13737	Transposase DDE domain	102.234	-10.9856	2.8379	-3.87102	0.000108381	0.00380689	Down
PF13755	Sensor N-terminal transmembrane domain	129.02	22.407	4.28327	5.23128	1.68336e-07	1.12402e-05	Up
PF13756	Stimulus-sensing domain	129.02	22.407	4.28327	5.23128	1.68336e-07	1.12402e-05	Up
PF13763	Domain of unknown function (DUF4167)	129.02	22.407	4.28327	5.23128	1.68336e-07	1.12402e-05	Up
PF13770	Domain of unknown function (DUF4169)	129.02	22.407	4.28327	5.23128	1.68336e-07	1.12402e-05	Up
PF13773	Domain of unknown function (DUF4170)	129.02	22.407	4.28327	5.23128	1.68336e-07	1.12402e-05	Up
PF13779	Domain of unknown function (DUF4175)	129.02	22.407	4.28327	5.23128	1.68336e-07	1.12402e-05	Up
PF13785	Domain of unknown function (DUF4178)	123.435	21.221	3.42778	6.1909	5.98203e-10	1.34476e-07	Up
PF13808	DDE_Tnp_1-associated	22300.7	1.75936	0.545085	3.22768	0.00124797	0.0276853	Up
PF13875	Domain of unknown function (DUF4202)	33.1955	-24.2268	5.58225	-4.33998	1.42497e-05	0.000578916	Down
PF13912	C2H2-type zinc finger	125.618	-5.13206	0.796215	-6.44557	1.15165e-10	3.1067e-08	Down
PF13921	Myb-like DNA-binding domain	18.4661	18.0732	4.37608	4.12999	3.62777e-05	0.0013668	Up
PF13927	Immunoglobulin domain	15.1006	-22.8466	5.58644	-4.08966	4.32008e-05	0.00160965	Down
PF13977	Bacterial transcriptional repressor	158.005	-3.22584	0.98735	-3.26717	0.0010863	0.0252621	Down
PF14021	Protein of unknown function (DUF4237)	133.058	-4.91411	0.724627	-6.78157	1.18878e-11	4.21954e-09	Down
PF14040	Deoxyribonuclease NucA/NucB	1264.6	-2.96839	0.757501	-3.91866	8.90408e-05	0.0031941	Down
PF14082	Domain of unknown function (DUF4263)	26.7441	20.0588	3.34422	5.99804	1.99712e-09	3.84817e-07	Up
PF14175	YaaC-like Protein	18.4661	18.0732	4.37608	4.12999	3.62777e-05	0.0013668	Up
PF14235	Domain of unknown function (DUF4337)	15.3464	18.5483	6.03671	3.07259	0.0021221	0.0412434	Up
PF14265	Domain of unknown function (DUF4355)	321.436	-3.01552	0.899543	-3.35227	0.000801508	0.0195387	Down
PF14294	Domain of unknown function (DUF4372)	25298	1.90649	0.509317	3.74323	0.000181667	0.0056459	Up
PF14296	O-antigen polysaccharide polymerase Wzy	2333.16	-2.55957	0.833978	-3.06911	0.00214701	0.0413698	Down
PF14321	Domain of unknown function (DUF4382)	18.2164	18.3024	4.90884	3.72847	0.000192649	0.00584206	Up
PF14329	Domain of unknown function (DUF4386)	334.087	-26.218	5.09082	-5.15006	2.60405e-07	1.68862e-05	Down
PF14337	Domain of unknown function (DUF4393)	26.9006	-26.2349	3.59946	-7.28856	3.13282e-13	2.34752e-10	Down
PF14355	Abortive infection C-terminus	1411.52	-3.03791	0.760035	-3.99706	6.41328e-05	0.00235061	Down
PF14385	Domain of unknown function (DUF4416)	25.7224	17.5174	4.57226	3.83122	0.000127507	0.00437865	Up
PF14393	Domain of unknown function (DUF4422)	20577.7	1.26311	0.373652	3.38044	0.000723686	0.0185572	Up
PF14397	Sugar-transfer associated ATP-grasp	4057.31	-1.73179	0.438021	-3.95366	7.69645e-05	0.00277566	Down
PF14414	A nuclease of the HNH/ENDO VII superfamily with conserved WHH	129.183	-5.10575	0.805093	-6.34181	2.27074e-10	5.28065e-08	Down
PF14436	Bacterial EndoU nuclease	9.86413	19.9565	4.16252	4.79433	1.63222e-06	8.94933e-05	Up
PF14461	Prokaryotic E2 family B	43.2219	20.7183	2.95862	7.00268	2.51104e-12	1.0584e-09	Up
PF14488	Domain of unknown function (DUF4434)	15789.2	-2.1788	0.530693	-4.10558	4.03308e-05	0.00151106	Down
PF14504	CAP-associated N-terminal	163.097	3.70112	1.15229	3.21196	0.00131831	0.0286797	Up
PF14552	Tautomerase enzyme	119.04	-6.41203	2.01806	-3.17732	0.00148644	0.0312291	Down
PF14557	Putative AphA-like transcriptional regulator	129.02	22.407	4.28327	5.23128	1.68336e-07	1.12402e-05	Up
PF14891	Effector protein	22.7237	-9.40914	3.01326	-3.12257	0.00179277	0.0363077	Down
PF15432	Accessory Sec secretory system ASP3	62.1735	5.482	1.61407	3.39639	0.000682818	0.0178486	Up
PF15507	Domain of unknown function (DUF4649)	77.0381	4.69833	1.53909	3.05266	0.00226823	0.0433341	Up
PF15513	Domain of unknown function (DUF4651)	56.5608	5.38414	1.60401	3.35668	0.000788855	0.0193456	Up
PF15560	Immunity protein 12	43.2219	20.7183	2.95862	7.00268	2.51104e-12	1.0584e-09	Up
PF15582	Immunity protein 65	3648.82	-3.30525	0.982721	-3.36337	0.000769971	0.0193456	Down
PF15603	Immunity protein 74	127.798	-5.12236	0.803628	-6.37405	1.84106e-10	4.43432e-08	Down
PF15605	Bacterial toxin 28	29.1637	19.2579	4.29912	4.47949	7.48203e-06	0.000334164	Up
PF15887	Putative zinc-binding metallo-peptidase	5.7087	19.4189	6.03583	3.21727	0.00129418	0.0282458	Up
PF15916	Domain of unknown function (DUF4743)	129.182	22.4527	3.89852	5.75928	8.44721e-09	1.48701e-06	Up
PF15943	Putative antitoxin of bacterial toxin-antitoxin system, YdaS/YdaT	1255.93	3.2626	1.07865	3.0247	0.00248879	0.0466233	Up
PF15946	Domain of unknown function (DUF4754)	17.7584	-22.2199	4.57504	-4.85677	1.19319e-06	6.59577e-05	Down
PF15958	Domain of unknown function (DUF4761)	17.7584	-22.2199	4.57504	-4.85677	1.19319e-06	6.59577e-05	Down
PF16023	Domain of unknown function (DUF4784)	4500.1	-1.79132	0.549735	-3.25852	0.00111995	0.0255167	Down
PF16080	Bacteriophage holin family HP1	40.6654	-7.81493	2.37409	-3.29176	0.000995639	0.0235267	Down
PF16103	Domain of unknown function (DUF4822)	26.9006	-26.2349	3.59946	-7.28856	3.13282e-13	2.34752e-10	Down
PF16127	Domain of unknown function (DUF4839)	139.483	-4.65804	0.709741	-6.56302	5.27297e-11	1.69338e-08	Down
PF16231	Domain of unknown function (DUF4890)	3395.45	-2.06925	0.604926	-3.42068	0.000624658	0.016717	Down
PF16263	Domain of unknown function (DUF4917)	23.5901	21.5357	4.94003	4.35943	1.30403e-05	0.000566881	Up
PF16267	Domain of unknown function (DUF4920)	18.8022	18.543	4.91037	3.7763	0.000159174	0.00513623	Up
PF16277	Domain of unknown function (DUF4926)	131.468	-5.14789	0.802537	-6.41452	1.41264e-10	3.66417e-08	Down
PF16310	Domian of unknown function (DUF4952)	26.9006	-26.2349	3.59946	-7.28856	3.13282e-13	2.34752e-10	Down
PF16339	Domain of unknown function (DUF4969)	714.192	-7.4153	2.45752	-3.01739	0.00254965	0.047613	Down
PF16349	Domain of unknown function (DUF4978)	1543.17	-6.05027	1.79366	-3.37314	0.000743174	0.0189847	Down
PF16446	Domain of unknown function (DUF5043)	4587.11	-2.07134	0.687599	-3.01243	0.00259168	0.0480173	Down
PF16449	Fimbrillin MatB	76.8041	-8.27385	2.24893	-3.67901	0.000234141	0.00695616	Down
PF16509	TrfB plasmid transcriptional repressor	5.44729	-7.93226	2.09235	-3.79108	0.000149993	0.00498302	Down
PF16715	Cyclodipeptide synthase	238.617	23.2845	3.17443	7.33501	2.21703e-13	2.34752e-10	Up
PF16800	IseA DL-endopeptidase inhibitor	146.466	5.82619	1.66428	3.50072	0.000464006	0.0129308	Up
PF16861	Carbamoyltransferase C-terminus	151.031	-4.2318	0.812287	-5.20974	1.8911e-07	1.25035e-05	Down
PF16929	Accessory Sec system GspB-transporter	59.8276	5.49487	1.5975	3.43968	0.000582411	0.0157111	Up
PF16957	Malonate decarboxylase, alpha subunit, transporter	54.5638	-5.2255	1.63222	-3.20146	0.00136734	0.029274	Down
PF16962	Putative ABC exporter	1748.46	-1.6276	0.516904	-3.14874	0.00163976	0.0335107	Down
PF16970	Type-1 fimbrial protein, A	43.2506	-8.47318	2.21039	-3.83335	0.000126411	0.00437186	Down
PF16996	Accessory secretory protein Sec Asp4	45.8709	5.65095	1.75575	3.21854	0.00128845	0.0282458	Up
PF16998	17 kDa outer membrane surface antigen	129.02	22.407	4.28327	5.23128	1.68336e-07	1.12402e-05	Up
PF17000	Accessory secretory protein Sec, Asp5	45.7015	5.64939	1.78711	3.16118	0.00157131	0.0327065	Up
PF17099	Tryptophan transporter TrpP	297.728	6.78587	2.05978	3.29446	0.000986097	0.0234576	Up
PF17178	Membrane-associated sensor	31.1909	-8.03801	2.44347	-3.28959	0.00100335	0.0235267	Down
CURE COPD - PICRUSt2 Differentially Abundant Protein Families (GOLD Stage 4 v 1)
	description	baseMean	log2FoldChange	lfcSE	stat	pvalue	padj	status
PF00124	Photosynthetic reaction centre protein	100.17	18.808	4.59686	4.09148	4.28625e-05	0.00231252	Up
PF00400	WD domain, G-beta repeat	50.085	17.8608	4.48792	3.97976	6.89839e-05	0.00327625	Up
PF00556	Antenna complex alpha/beta subunit	100.17	18.808	4.59686	4.09148	4.28625e-05	0.00231252	Up
PF01400	Astacin (Peptidase family M12A)	43.2219	19.8221	2.77456	7.14424	9.04963e-13	8.71867e-10	Up
PF01483	Proprotein convertase P-domain	12.7341	20.6263	5.62015	3.67007	0.000242482	0.0102206	Up
PF01610	Transposase	80740.1	1.37413	0.421651	3.25892	0.00111837	0.0416701	Up
PF01724	Domain of unknown function DUF29	50.085	17.8608	4.48792	3.97976	6.89839e-05	0.00327625	Up
PF01753	MYND finger	125.618	-3.33705	0.734568	-4.54287	5.54936e-06	0.000346527	Down
PF01824	MatK/TrnK amino terminal region	25.2481	20.3745	3.83243	5.31634	1.05876e-07	2.67701e-05	Up
PF02412	Thrombospondin type 3 repeat	53.2739	21.5118	4.6471	4.62908	3.67287e-06	0.000242842	Up
PF02543	Carbamoyltransferase N-terminus	147.007	-2.93286	0.747948	-3.9212	8.81081e-05	0.00415525	Down
PF02662	Methyl-viologen-reducing hydrogenase, delta subunit	1962.88	-1.78543	0.512246	-3.48549	0.000491238	0.0197197	Down
PF02914	Bacteriophage Mu transposase	134.588	-3.17495	0.663793	-4.78304	1.72666e-06	0.000123879	Down
PF02916	DNA polymerase processivity factor	54.5971	5.23918	1.50499	3.4812	0.000499179	0.0198732	Up
PF03206	Nitrogen fixation protein NifW	50.1696	17.9039	3.75856	4.7635	1.90264e-06	0.00012961	Up
PF03269	Caenorhabditis protein of unknown function, DUF268	238.617	23.0722	2.97348	7.75932	8.53837e-15	1.43957e-11	Up
PF03270	Protein of unknown function, DUF269	50.085	17.8608	4.48792	3.97976	6.89839e-05	0.00327625	Up
PF03405	Fatty acid desaturase	51.5143	18.3242	3.75356	4.88181	1.05118e-06	7.96536e-05	Up
PF03967	Photosynthetic reaction centre, H-chain N-terminal region	50.085	17.8608	4.48792	3.97976	6.89839e-05	0.00327625	Up
PF04007	Protein of unknown function (DUF354)	13.2958	19.9219	5.62014	3.54473	0.000393013	0.0160635	Up
PF04240	Carotenoid biosynthesis protein	18.2164	19.8239	4.5743	4.33375	1.46591e-05	0.000830765	Up
PF04319	NifZ domain	50.1696	17.9039	3.75856	4.7635	1.90264e-06	0.00012961	Up
PF04414	D-aminoacyl-tRNA deacylase	147.008	8.26178	1.67357	4.93663	7.94838e-07	6.30634e-05	Up
PF04481	Protein of unknown function (DUF561)	53.049	19.9022	3.96969	5.01355	5.34344e-07	4.44891e-05	Up
PF04634	Protein of unknown function, DUF600	147.796	22.3316	2.16216	10.3283	5.24586e-25	3.53781e-21	Up
PF04800	ETC complex I subunit conserved region	129.02	20.488	3.99775	5.12489	2.9771e-07	2.67701e-05	Up
PF04891	NifQ	50.1696	17.9039	3.75856	4.7635	1.90264e-06	0.00012961	Up
PF05049	Interferon-inducible GTPase (IIGP)	462.268	27.0652	4.0425	6.69516	2.15431e-11	1.21072e-08	Up
PF05071	NADH ubiquinone oxidoreductase subunit NDUFA12	129.02	20.488	3.99775	5.12489	2.9771e-07	2.67701e-05	Up
PF05292	Malonyl-CoA decarboxylase (MCD)	162.113	21.2603	3.51102	6.05529	1.40167e-09	5.56049e-07	Up
PF05869	DNA N-6-adenine-methyltransferase (Dam)	7965.92	1.95093	0.544088	3.5857	0.000336182	0.0139951	Up
PF05940	NnrS protein	232.865	6.23528	1.74804	3.56702	0.00036107	0.0148479	Up
PF06027	Solute carrier family 35	125.618	-3.33705	0.734568	-4.54287	5.54936e-06	0.000346527	Down
PF06108	Protein of unknown function (DUF952)	129.02	20.488	3.99775	5.12489	2.9771e-07	2.67701e-05	Up
PF06233	Usg-like family	106.702	17.6517	4.38242	4.02785	5.62882e-05	0.00298904	Up
PF06240	Carbon monoxide dehydrogenase subunit G (CoxG)	106.702	17.6517	4.38242	4.02785	5.62882e-05	0.00298904	Up
PF06242	Protein of unknown function (DUF1013)	129.02	20.488	3.99775	5.12489	2.9771e-07	2.67701e-05	Up
PF06299	Protein of unknown function (DUF1045)	129.02	20.488	3.99775	5.12489	2.9771e-07	2.67701e-05	Up
PF06455	NADH dehydrogenase subunit 5 C-terminus	50.085	17.8608	4.48792	3.97976	6.89839e-05	0.00327625	Up
PF06491	Disulphide isomerase	19.1855	20.0192	3.98697	5.02116	5.136e-07	4.44891e-05	Up
PF06516	Purine nucleoside permease (NUP)	12.5947	19.5667	3.95655	4.94539	7.59907e-07	6.10097e-05	Up
PF06620	Protein of unknown function (DUF1150)	129.02	20.488	3.99775	5.12489	2.9771e-07	2.67701e-05	Up
PF06691	Protein of unknown function (DUF1189)	573.875	-2.87692	0.820833	-3.50489	0.000456804	0.0184472	Down
PF06698	Protein of unknown function (DUF1192)	129.02	20.488	3.99775	5.12489	2.9771e-07	2.67701e-05	Up
PF06776	Invasion associated locus B (IalB) protein	129.182	20.543	3.642	5.64059	1.69471e-08	5.51442e-06	Up
PF06778	Chlorite dismutase	153.738	22.776	2.77358	8.21176	2.17966e-16	7.34982e-13	Up
PF06793	Uncharacterised protein family (UPF0262)	129.02	20.488	3.99775	5.12489	2.9771e-07	2.67701e-05	Up
PF06988	NifT/FixU protein	50.1696	17.9039	3.75856	4.7635	1.90264e-06	0.00012961	Up
PF07055	Enoyl reductase FAD binding domain	1026.36	-1.99088	0.513192	-3.87941	0.00010471	0.00483676	Down
PF07083	Protein of unknown function (DUF1351)	208.614	-2.59796	0.770407	-3.3722	0.000745708	0.0287375	Down
PF07109	Magnesium-protoporphyrin IX methyltransferase C-terminus	50.085	17.8608	4.48792	3.97976	6.89839e-05	0.00327625	Up
PF07284	2-vinyl bacteriochlorophyllide hydratase (BCHF)	50.085	17.8608	4.48792	3.97976	6.89839e-05	0.00327625	Up
PF07298	NnrU protein	129.02	20.488	3.99775	5.12489	2.9771e-07	2.67701e-05	Up
PF07309	Flagellar protein FlaF	179.105	20.7131	4.02023	5.1522	2.57442e-07	2.67701e-05	Up
PF07310	PAS domain	129.02	20.488	3.99775	5.12489	2.9771e-07	2.67701e-05	Up
PF07323	Protein of unknown function (DUF1465)	78.9349	20.6328	5.62003	3.67129	0.000241327	0.0102206	Up
PF07345	Domain of unknown function (DUF1476)	129.02	20.488	3.99775	5.12489	2.9771e-07	2.67701e-05	Up
PF07357	Dinitrogenase reductase ADP-ribosyltransferase (DRAT)	50.085	17.8608	4.48792	3.97976	6.89839e-05	0.00327625	Up
PF07370	Protein of unknown function (DUF1489)	129.02	20.488	3.99775	5.12489	2.9771e-07	2.67701e-05	Up
PF07371	Protein of unknown function (DUF1490)	26.2601	20.4186	3.11001	6.56544	5.18802e-11	2.69138e-08	Up
PF07372	Protein of unknown function (DUF1491)	129.02	20.488	3.99775	5.12489	2.9771e-07	2.67701e-05	Up
PF07378	Flagellar protein FlbT	129.02	20.488	3.99775	5.12489	2.9771e-07	2.67701e-05	Up
PF07542	ATP12 chaperone protein	129.02	20.488	3.99775	5.12489	2.9771e-07	2.67701e-05	Up
PF07689	KaiB domain	50.085	17.8608	4.48792	3.97976	6.89839e-05	0.00327625	Up
PF07750	GcrA cell cycle regulator	129.02	20.488	3.99775	5.12489	2.9771e-07	2.67701e-05	Up
PF07755	Protein of unknown function (DUF1611)	50.085	17.8608	4.48792	3.97976	6.89839e-05	0.00327625	Up
PF07896	Protein of unknown function (DUF1674)	129.02	20.488	3.99775	5.12489	2.9771e-07	2.67701e-05	Up
PF08009	CDP-alcohol phosphatidyltransferase 2	129.02	20.488	3.99775	5.12489	2.9771e-07	2.67701e-05	Up
PF08267	Cobalamin-independent synthase, N-terminal domain	2723.22	-1.47278	0.434795	-3.38729	0.000705863	0.0275164	Down
PF08369	Proto-chlorophyllide reductase 57 kD subunit	100.17	18.808	4.59686	4.09148	4.28625e-05	0.00231252	Up
PF08401	Domain of unknown function (DUF1738)	44597	1.59005	0.471182	3.3746	0.000739218	0.0286511	Up
PF08511	COQ9	129.02	20.488	3.99775	5.12489	2.9771e-07	2.67701e-05	Up
PF08712	Scaffold protein Nfu/NifU N terminal	148.205	21.22	2.99813	7.07775	1.46518e-12	1.09791e-09	Up
PF08904	Domain of unknown function (DUF1849)	129.02	20.488	3.99775	5.12489	2.9771e-07	2.67701e-05	Up
PF08942	Domain of unknown function (DUF1919)	534.709	4.92541	1.06677	4.61714	3.89062e-06	0.000252292	Up
PF09086	Domain of unknown function (DUF1924)	135.594	20.8009	3.47508	5.98572	2.15433e-09	8.07154e-07	Up
PF09210	Domain of unknown function (DUF1957)	54.3488	19.9444	3.04301	6.55418	5.59484e-11	2.69511e-08	Up
PF09326	NADH-ubiquinone oxidoreductase subunit G, C-terminal	129.02	20.488	3.99775	5.12489	2.9771e-07	2.67701e-05	Up
PF09517	Eco29kI restriction endonuclease	125.618	-3.33705	0.734568	-4.54287	5.54936e-06	0.000346527	Down
PF09538	Protein of unknown function (FYDLN_acid)	129.02	20.488	3.99775	5.12489	2.9771e-07	2.67701e-05	Up
PF09562	LlaMI restriction endonuclease	18.4661	20.0093	4.07993	4.90433	9.37466e-07	7.1844e-05	Up
PF09580	Sporulation lipoprotein YhcN/YlaJ (Spore_YhcN_YlaJ)	151.633	4.20187	1.28596	3.2675	0.00108501	0.0406518	Up
PF09608	Putative transmembrane protein (Alph_Pro_TM)	129.02	20.488	3.99775	5.12489	2.9771e-07	2.67701e-05	Up
PF09626	Dihaem cytochrome c	136.076	20.8187	3.08388	6.7508	1.47033e-11	9.01448e-09	Up
PF09657	CRISPR-associated protein Csx8 (Cas_Csx8)	38.5356	20.989	3.73398	5.62108	1.89772e-08	5.81737e-06	Up
PF09659	CRISPR-associated protein (Cas_Csm6)	29.7726	5.63464	1.75229	3.21559	0.00130177	0.04818	Up
PF09731	Mitochondrial inner membrane protein	129.311	20.5049	3.6367	5.63832	1.71712e-08	5.51442e-06	Up
PF09821	C-terminal AAA-associated domain	11.4229	18.3448	3.39809	5.39857	6.71728e-08	1.96962e-05	Up
PF09856	Predicted transcriptional regulator (DUF2083)	162.113	21.2603	3.51102	6.05529	1.40167e-09	5.56049e-07	Up
PF09898	Uncharacterized protein conserved in bacteria (DUF2125)	129.02	20.488	3.99775	5.12489	2.9771e-07	2.67701e-05	Up
PF09923	Uncharacterized protein conserved in bacteria (DUF2155)	129.02	20.488	3.99775	5.12489	2.9771e-07	2.67701e-05	Up
PF09929	Putative PD-(D/E)XK phosphodiesterase (DUF2161)	146.466	6.05824	1.55545	3.89486	9.82567e-05	0.00456995	Up
PF09955	Predicted integral membrane protein (DUF2189)	129.02	20.488	3.99775	5.12489	2.9771e-07	2.67701e-05	Up
PF10073	Uncharacterized protein conserved in bacteria (DUF2312)	129.02	20.488	3.99775	5.12489	2.9771e-07	2.67701e-05	Up
PF10079	Bacillithiol biosynthesis BshC	18.9938	19.8089	3.99932	4.95306	7.30544e-07	5.93589e-05	Up
PF10090	Histidine phosphotransferase	129.02	20.488	3.99775	5.12489	2.9771e-07	2.67701e-05	Up
PF10098	Uncharacterised protein conserved in bacteria (DUF2336)	387.06	22.0432	4.1398	5.32471	1.01114e-07	2.67701e-05	Up
PF10119	Predicted methyltransferase regulatory domain	385.475	9.66822	2.14504	4.50725	6.56724e-06	0.000406325	Up
PF10140	WXG100 protein secretion system (Wss), protein YukC	30.8608	6.35405	1.88784	3.36579	0.000763257	0.0292466	Up
PF10544	T5orf172 domain	1621.85	2.06439	0.539964	3.8232	0.00013173	0.00596234	Up
PF10649	Protein of unknown function (DUF2478)	179.105	20.7131	4.02023	5.1522	2.57442e-07	2.67701e-05	Up
PF10652	Protein of unknown function (DUF2480)	18.8022	20.1166	4.57571	4.39638	1.1007e-05	0.000656913	Up
PF10691	Protein of unknown function (DUF2497)	129.02	20.488	3.99775	5.12489	2.9771e-07	2.67701e-05	Up
PF10708	Protein of unknown function (DUF2510)	9.89954	17.7838	4.08109	4.35761	1.31493e-05	0.000764473	Up
PF10768	Class II flagellar assembly regulator	129.02	20.488	3.99775	5.12489	2.9771e-07	2.67701e-05	Up
PF10933	Protein of unknown function (DUF2827)	12.622	18.9848	4.42899	4.28648	1.81524e-05	0.00102016	Up
PF10984	Protein of unknown function (DUF2794)	129.02	20.488	3.99775	5.12489	2.9771e-07	2.67701e-05	Up
PF11009	Protein of unknown function (DUF2847)	18.9938	19.8089	3.99932	4.95306	7.30544e-07	5.93589e-05	Up
PF11011	Protein of unknown function (DUF2849)	129.02	20.488	3.99775	5.12489	2.9771e-07	2.67701e-05	Up
PF11138	Protein of unknown function (DUF2911)	19.3879	20.1618	4.5774	4.40465	1.05954e-05	0.000643739	Up
PF11211	Protein of unknown function (DUF2997)	53.049	19.9022	3.96969	5.01355	5.34344e-07	4.44891e-05	Up
PF11233	Protein of unknown function (DUF3035)	129.02	20.488	3.99775	5.12489	2.9771e-07	2.67701e-05	Up
PF11324	Protein of unknown function (DUF3126)	72.4024	20.5841	4.04373	5.09039	3.57328e-07	3.17082e-05	Up
PF11363	Protein of unknown function (DUF3164)	4295.49	4.19028	1.2312	3.40341	0.000665492	0.0260935	Up
PF11455	Protein of unknown function (DUF3018)	50.085	17.8608	4.48792	3.97976	6.89839e-05	0.00327625	Up
PF11625	Protein of unknown function (DUF3253)	129.02	20.488	3.99775	5.12489	2.9771e-07	2.67701e-05	Up
PF11772	DNA-directed RNA polymerase subunit beta	71.9563	4.64877	1.3845	3.35772	0.000785886	0.0299436	Up
PF11783	Cytochrome c bacterial	12.7341	20.6263	5.62015	3.67007	0.000242482	0.0102206	Up
PF11805	Protein of unknown function (DUF3326)	53.049	19.9022	3.96969	5.01355	5.34344e-07	4.44891e-05	Up
PF11812	Domain of unknown function (DUF3333)	129.02	20.488	3.99775	5.12489	2.9771e-07	2.67701e-05	Up
PF11827	Protein of unknown function (DUF3347)	18.2164	19.8239	4.5743	4.33375	1.46591e-05	0.000830765	Up
PF11844	Domain of unknown function (DUF3364)	50.1696	17.9039	3.75856	4.7635	1.90264e-06	0.00012961	Up
PF11946	Domain of unknown function (DUF3463)	50.085	17.8608	4.48792	3.97976	6.89839e-05	0.00327625	Up
PF11954	Domain of unknown function (DUF3471)	12.7341	20.6263	5.62015	3.67007	0.000242482	0.0102206	Up
PF11965	Domain of unknown function (DUF3479)	50.085	17.8608	4.48792	3.97976	6.89839e-05	0.00327625	Up
PF11985	Protein of unknown function (DUF3486)	391.159	-3.2413	0.675403	-4.79906	1.59415e-06	0.000116858	Down
PF12100	Domain of unknown function (DUF3576)	129.02	20.488	3.99775	5.12489	2.9771e-07	2.67701e-05	Up
PF12182	Bacterial lipoprotein	51.6114	5.08659	1.52563	3.33408	0.000855816	0.0324249	Up
PF12183	Restriction endonuclease NotI	25.2481	20.3745	3.83243	5.31634	1.05876e-07	2.67701e-05	Up
PF12241	Trans-2-enoyl-CoA reductase catalytic region	992.633	-2.0378	0.528811	-3.85355	0.000116419	0.00530492	Down
PF12242	NAD(P)H binding domain of trans-2-enoyl-CoA reductase	992.633	-2.0378	0.528811	-3.85355	0.000116419	0.00530492	Down
PF12291	Protein of unknown function (DUF3623)	50.085	17.8608	4.48792	3.97976	6.89839e-05	0.00327625	Up
PF12362	DNA polymerase III gamma and tau subunits C terminal	129.02	20.488	3.99775	5.12489	2.9771e-07	2.67701e-05	Up
PF12501	Phosphate ATP-binding cassette transporter	129.02	20.488	3.99775	5.12489	2.9771e-07	2.67701e-05	Up
PF12556	Cobaltochelatase CobS subunit N terminal	129.02	20.488	3.99775	5.12489	2.9771e-07	2.67701e-05	Up
PF12617	Iron-Sulfur binding protein C terminal	53.049	19.9022	3.96969	5.01355	5.34344e-07	4.44891e-05	Up
PF12862	Anaphase-promoting complex subunit 5	12.7341	20.6263	5.62015	3.67007	0.000242482	0.0102206	Up
PF12893	Putative lumazine-binding	12.7341	20.6263	5.62015	3.67007	0.000242482	0.0102206	Up
PF13249	Squalene-hopene cyclase N-terminal domain	50.085	17.8608	4.48792	3.97976	6.89839e-05	0.00327625	Up
PF13573	SprB repeat	141.605	23.0667	4.73186	4.87477	1.08936e-06	8.16293e-05	Up
PF13670	Peptidase propeptide and YPEB domain	186.917	21.7664	3.06126	7.11028	1.1581e-12	9.76276e-10	Up
PF13755	Sensor N-terminal transmembrane domain	129.02	20.488	3.99775	5.12489	2.9771e-07	2.67701e-05	Up
PF13756	Stimulus-sensing domain	129.02	20.488	3.99775	5.12489	2.9771e-07	2.67701e-05	Up
PF13763	Domain of unknown function (DUF4167)	129.02	20.488	3.99775	5.12489	2.9771e-07	2.67701e-05	Up
PF13770	Domain of unknown function (DUF4169)	129.02	20.488	3.99775	5.12489	2.9771e-07	2.67701e-05	Up
PF13773	Domain of unknown function (DUF4170)	129.02	20.488	3.99775	5.12489	2.9771e-07	2.67701e-05	Up
PF13779	Domain of unknown function (DUF4175)	129.02	20.488	3.99775	5.12489	2.9771e-07	2.67701e-05	Up
PF13785	Domain of unknown function (DUF4178)	123.435	22.2583	3.20681	6.94094	3.89498e-12	2.62677e-09	Up
PF13906	C-terminus of AA_permease	13.2499	20.6937	5.62014	3.68206	0.000231355	0.0102206	Up
PF13912	C2H2-type zinc finger	125.618	-3.33705	0.734568	-4.54287	5.54936e-06	0.000346527	Down
PF13921	Myb-like DNA-binding domain	18.4661	20.0093	4.07993	4.90433	9.37466e-07	7.1844e-05	Up
PF14021	Protein of unknown function (DUF4237)	133.058	-3.19731	0.668422	-4.78337	1.72383e-06	0.000123879	Down
PF14082	Domain of unknown function (DUF4263)	26.7441	20.4466	3.12906	6.53441	6.38588e-11	2.87109e-08	Up
PF14175	YaaC-like Protein	18.4661	20.0093	4.07993	4.90433	9.37466e-07	7.1844e-05	Up
PF14235	Domain of unknown function (DUF4337)	15.3464	19.5595	5.62015	3.48025	0.000500955	0.0198732	Up
PF14321	Domain of unknown function (DUF4382)	18.2164	19.8239	4.5743	4.33375	1.46591e-05	0.000830765	Up
PF14335	Domain of unknown function (DUF4391)	297.772	2.78864	0.808476	3.44925	0.000562139	0.02217	Up
PF14356	Domain of unknown function (DUF4403)	12.7341	20.6263	5.62015	3.67007	0.000242482	0.0102206	Up
PF14385	Domain of unknown function (DUF4416)	25.7224	20.6247	4.25973	4.84179	1.28674e-06	9.536e-05	Up
PF14414	A nuclease of the HNH/ENDO VII superfamily with conserved WHH	129.183	-3.24532	0.742937	-4.36822	1.25261e-05	0.000734576	Down
PF14436	Bacterial EndoU nuclease	9.86413	17.966	3.88618	4.62305	3.78134e-06	0.000247586	Up
PF14461	Prokaryotic E2 family B	43.2219	19.8221	2.77456	7.14424	9.04963e-13	8.71867e-10	Up
PF14504	CAP-associated N-terminal	163.097	3.9909	1.07312	3.71895	0.000200049	0.00893463	Up
PF14557	Putative AphA-like transcriptional regulator	129.02	20.488	3.99775	5.12489	2.9771e-07	2.67701e-05	Up
PF15432	Accessory Sec secretory system ASP3	62.1735	5.46291	1.5148	3.60637	0.000310511	0.0130068	Up
PF15513	Domain of unknown function (DUF4651)	56.5608	5.29237	1.50549	3.51537	0.000439135	0.0178405	Up
PF15560	Immunity protein 12	43.2219	19.8221	2.77456	7.14424	9.04963e-13	8.71867e-10	Up
PF15603	Immunity protein 74	127.798	-3.27818	0.741514	-4.42093	9.82764e-06	0.000602524	Down
PF15605	Bacterial toxin 28	29.1637	18.8129	4.01133	4.68994	2.73291e-06	0.000182483	Up
PF15916	Domain of unknown function (DUF4743)	129.182	20.543	3.642	5.64059	1.69471e-08	5.51442e-06	Up
PF16127	Domain of unknown function (DUF4839)	139.483	-3.0821	0.655313	-4.70324	2.56061e-06	0.000172687	Down
PF16263	Domain of unknown function (DUF4917)	23.5901	19.3944	4.60571	4.21095	2.54297e-05	0.00141734	Up
PF16265	Domain of unknown function (DUF4918)	12.7341	20.6263	5.62015	3.67007	0.000242482	0.0102206	Up
PF16267	Domain of unknown function (DUF4920)	18.8022	20.1166	4.57571	4.39638	1.1007e-05	0.000656913	Up
PF16277	Domain of unknown function (DUF4926)	131.468	-3.25042	0.740493	-4.38953	1.13596e-05	0.000672012	Down
PF16715	Cyclodipeptide synthase	238.617	23.0722	2.97348	7.75932	8.53837e-15	1.43957e-11	Up
PF16800	IseA DL-endopeptidase inhibitor	146.466	6.05824	1.55545	3.89486	9.82567e-05	0.00456995	Up
PF16861	Carbamoyltransferase C-terminus	151.031	-2.87369	0.752024	-3.82128	0.000132762	0.005969	Down
PF16929	Accessory Sec system GspB-transporter	59.8276	5.37375	1.49956	3.58356	0.000338949	0.0140237	Up
PF16996	Accessory secretory protein Sec Asp4	45.8709	5.3023	1.64957	3.21436	0.00130738	0.04818	Up
PF16998	17 kDa outer membrane surface antigen	129.02	20.488	3.99775	5.12489	2.9771e-07	2.67701e-05	Up
