# Supplementary material for: Diet-microbiome interactions influence lung function in chronic obstructive pulmonary disease
Source: Front Microbiomes. 2024 Oct 22;3:1426150. doi: 10.3389/frmbi.2024.1426150 (PMC12094515; doi:10.3389/frmbi.2024.1426150)
Supplement: Supplementary file 3 [file Table2.xlsx]

## Sheet: Sheet1
CURE COPD - Mediation analysis (Fiber v FEV)						CURE COPD - Mediation analysis (Fiber v FEV%)
	taxa	lower	upper	IDE			taxa	lower	upper	IDE
4	Fusicatenibacter	0.00843335	0.123668	0.0580602		5	CAG-56	0.00954328	0.0996968	0.0435389
19	Tyzzerella	8.15451e-06	0.052935	0.0211477
69	Megasphaera	0.00478623	0.0729124	0.0356618		CURE COPD - Mediation analysis (Omega v FEV%)
95	Odoribacter	-0.123689	-0.0125264	-0.0579147			taxa	lower	upper	IDE
150	Lachnospiraceae_NK4A136_group	0.000719169	0.0857367	0.0346239		38	CAG-352	0.000309963	0.0458768	0.0193915
						82	Holdemanella	0.00432245	0.0489409	0.0242761
CURE COPD - Mediation analysis (Omega v FEV)						83	Merdibacter	0.00158033	0.0265463	0.0116282
	taxa	lower	upper	IDE
4	Fusicatenibacter	0.001156	0.0781988	0.0352408		CURE COPD - Mediation analysis (Omega-3 v FEV%)
82	Holdemanella	0.00876605	0.0547897	0.0295623			taxa	lower	upper	IDE
95	Odoribacter	-0.0612594	-0.00151116	-0.0229046		5	CAG-56	0.00167534	0.0869977	0.0319433
141	Dorea	0.00778582	0.0686103	0.0315982		38	CAG-352	0.00484827	0.0861114	0.0400702
						83	Merdibacter	0.00315542	0.0514873	0.0238152
CURE COPD - Mediation analysis (Omega-3 v FEV)
	taxa	lower	upper	IDE		CURE COPD - Mediation analysis (Omega-6 v FEV%)
38	CAG-352	0.00427815	0.0879745	0.040983			taxa	lower	upper	IDE
95	Odoribacter	-0.111596	-0.0031042	-0.0421597		83	Merdibacter	0.001234	0.0544188	0.0230692
CURE COPD - Mediation analysis (Omega-6 v FEV)						CURE COPD - Mediation analysis (Omega-3:6 ratio v FEV%)
	taxa	lower	upper	IDE			taxa	lower	upper	IDE
69	Megasphaera	0.00806337	0.0841271	0.0401259		82	Holdemanella	-0.217427	-0.0221381	-0.106086
						97	Bacteroides	-0.201323	-0.000673662	-0.0597398
CURE COPD - Mediation analysis (Omega-3:6 ratio v FEV)						98	Paraprevotella	-0.13119	-0.00297376	-0.0542315
	taxa	lower	upper	IDE
82	Holdemanella	-0.242307	-0.0490004	-0.130935
98	Paraprevotella	-0.188134	-0.0104729	-0.0829372
CURE COPD - Mediation analysis (Fiber v FVC)
	taxa	lower	upper	IDE
45	Prevotella_2	0.00702146	0.0570413	0.0282511
95	Odoribacter	-0.0917589	-0.00715272	-0.0445385
134	Ruminiclostridium_9	0.00255085	0.0346837	0.0168609
140	Sellimonas	0.000555062	0.0595718	0.0241332
CURE COPD - Mediation analysis (Omega v FVC)
	taxa	lower	upper	IDE
25	Faecalibacterium	0.000714699	0.0417433	0.0157662
95	Odoribacter	-0.0471667	-0.000881704	-0.017283
134	Ruminiclostridium_9	0.00123478	0.0227845	0.00969031
141	Dorea	0.00286111	0.0425022	0.0178835
CURE COPD - Mediation analysis (Omega-3 v FVC)
	taxa	lower	upper	IDE
95	Odoribacter	-0.0891037	-0.00122889	-0.0328488
134	Ruminiclostridium_9	0.000299701	0.0285752	0.0119435
CURE COPD - Mediation analysis (Omega-6 v FVC)
	taxa	lower	upper	IDE
45	Prevotella_2	0.00261748	0.0576574	0.0276886
CURE COPD - Mediation analysis (Omega-3:6 ratio v FVC)
	taxa	lower	upper	IDE
98	Paraprevotella	-0.216379	-0.0142863	-0.103149
